# Supplementary material for: The effect of the erythropoietin resistance index on brain hemorrhage and infarction risk in maintenance hemodialysis patients: a retrospective cohort study
Source: PeerJ. 2025 Nov 12;13:e20326. doi: 10.7717/peerj.20326 (PMC12619578; doi:10.7717/peerj.20326)
Supplement: Supplemental Information 1 — All the original data of this manuscript [file peerj-13-20326-s001.xlsx]

## Sheet: sheet 1
No	Sex	Age	Start dialysis time	Initial follow-up time	Follow-up up to	Follow-up time	Dialysis duration	BMI	Type of primary kidney disease（1=Hypertention,2=Diabetes;3=Chronic glomerulonephritis;4=Others/unkown）	Coronary heart disease（1=yes,0=no）	Hypertention(1=yes,0=no)	Atrial fibrillation	Diabetes(1=yes,0=no)	History of stroke(1=yes,0=no)	Aspirin(1=yes,0=no)	ACEI/ARB(1=yes,0=no)	Iron supplementation(1=yes,0=no)	brain hemorrhage(1=yes,0=no)	Occurrence time	Follow-up time of brain hemorrhage event	brain infarction(1=yes,0=no)	Occurrence time	Follow-up time of brain infarction event	Death(1=yes,0=no)	Occurrence time	Follow-up time of death events	Hb	ERI	ERI group	CRP	Alb	AKP	Cr	BUN	Ferritin	TSAT	Tcho	Ca	P	PTH	β2-MG	Kt/v
1	0	56	2009/12	2018-01-01	2024-01-01	6.00274	8.09041	15.7282	1	0	0	0	0	0	0	0	0	0	2024-01-01	6.00274	0	2024-01-01	6.00274	0	2024-01-01	6.00274	10.4	5.54734	1	3.49	40.6	54	1681.38	39.34	30.21	30.36	4.82	1.83	2.41	1113	27.8	1.23
2	1	49	2017-05-01	2018-01-01	2024-01-01	6.00274	0.671233	27.0416	4	1	1	0	0	0	0	0	0	0	2024-01-01	6.00274	0	2024-01-01	6.00274	0	2024-01-01	6.00274	12.2	3.71414	1	20.3	43.8	97.01	1372.98	34.37	143.2	33.1	5.26	2.14	2.55	722	22.95	0.99
3	0	47	1995/6	2018-01-01	2024-01-01	6.00274	22.6027	21.9525	4	0	0	0	0	0	0	0	0	0	2024-01-01	6.00274	0	2024-01-01	6.00274	0	2024-01-01	6.00274	12	1.54959	1	21.3	40.9	70.28	1199.04	31.1	153.9	54.79	4.3	2.35	1.97	724	33.24	1.29
4	1	63	2006-01-01	2018-01-01	2024-01-01	6.00274	12.0082	25.2174	4	0	1	1	0	0	0	0	0	1	2019-09-05	1.67671	0	2024-01-01	6.00274	0	2024-01-01	6.00274	12.5	5.67164	1	11.5	37.3	59.1	318	7.64	1419	27.52	5.54	2.49	0.77	130	39.37	1.4
5	0	61	2007/6	2018-01-01	2024-01-01	6.00274	10.5945	17.3061	4	0	0	0	0	0	0	0	0	0	2024-01-01	6.00274	0	2024-01-01	6.00274	0	2024-01-01	6.00274	10.3	5.169	1	0.3	41.7	53.82	1320.99	19.28	112.8	40.04	3	2.16	0.79	366	27.96	1.42
6	0	37	2009-01-01	2018-01-01	2024-01-01	6.00274	9.00548	22.3438	4	0	0	0	0	0	0	0	1	0	2024-01-01	6.00274	0	2024-01-01	6.00274	0	2024-01-01	6.00274	11.2	5.11312	1	0.3	31.9	80.1	1237.08	30.83	25.8	16.99	5.4	2.2	1.76	543	25.23	1.28
7	1	65	2008/1	2018-01-01	2024-01-01	6.00274	10.0082	23.6614	1	1	0	1	0	0	1	0	0	0	2024-01-01	6.00274	0	2024-01-01	6.00274	0	2024-01-01	6.00274	12.1	4.45633	1	12.7	49.4	58.92	1205	21	504.4	37.24	6.08	2.46	2.03	114	17.58	1.04
8	1	45	2006/6	2018-01-01	2024-01-01	6.00274	11.5945	33.3061	1	0	0	0	0	0	0	1	0	0	2024-01-01	6.00274	0	2024-01-01	6.00274	0	2024-01-01	6.00274	13.4	4.64001	1	2.1	41.4	86.46	1451.49	32.69	123.6	40.96	3.98	2.19	2.85	117	27.02	0.88
9	0	43	2016/2	2018-01-01	2024-01-01	6.00274	1.91781	23.3887	3	1	1	0	0	0	0	0	0	0	2024-01-01	6.00274	0	2024-01-01	6.00274	0	2024-01-01	6.00274	11.4	5.1398	1	1.6	41.8	47.62	1377.48	35.53	1681	26.76	4.27	2.18	3.33	280	27.01	1.22
10	0	45	2016-12-01	2018-01-01	2024-01-01	6.00274	1.08493	24.1131	1	1	1	0	1	0	0	0	0	0	2024-01-01	6.00274	0	2024-01-01	6.00274	0	2024-01-01	6.00274	11.7	6.56288	1	14.4	37.6	78.38	847.35	29.98	484.3	25.03	3.33	2.12	1.71	203	23.69	0.89
11	1	50	2013-10-14	2018-01-01	2024-01-01	6.00274	4.21918	20.7407	4	0	1	0	0	0	0	0	0	0	2024-01-01	6.00274	0	2024-01-01	6.00274	0	2024-01-01	6.00274	11.8	5.25457	1	0.4	34.4	114.23	1748.51	27.04	73.58	14.56	3.66	1.81	2.29	166	29.16	1.13
12	1	42	2004/8	2018-01-01	2024-01-01	6.00274	13.4274	18.125	4	0	1	0	0	0	0	1	0	0	2024-01-01	6.00274	0	2024-01-01	6.00274	0	2024-01-01	6.00274	12	5.90418	1	5.8	34.8	66.92	984.84	27.49	450	22.9	5.08	2.38	1.89	23.4	19.64	1.37
13	1	55	2005/6	2018-01-01	2024-01-01	6.00274	12.5945	28.6927	1	0	1	0	0	0	0	1	0	0	2024-01-01	6.00274	0	2024-01-01	6.00274	0	2024-01-01	6.00274	12.1	2.17945	1	0.1	39.4	105.97	1544.74	30.95	35.61	19.74	3.27	2.37	2.49	1900	25.37	1.02
14	0	48	2003-08-01	2018-01-01	2024-01-01	6.00274	14.4301	24.7252	4	0	1	0	0	0	0	0	0	0	2024-01-01	6.00274	0	2024-01-01	6.00274	0	2024-01-01	6.00274	9.8	1.78144	1	4.5	37.4	74.21	1406.69	24.89	120.6	28.774	3.52	1.88	1.68	354	30.29	1.18
15	0	35	2008/8	2018-01-01	2024-01-01	6.00274	9.42466	28.4055	1	0	1	0	0	0	0	0	0	0	2024-01-01	6.00274	0	2024-01-01	6.00274	0	2024-01-01	6.00274	11.2	2.19344	1	3.15	38.3	49.13	1660.57	30.76	58.7	24.36	3.59	2.05	2.23	448	29.2	0.95
16	1	55	2013-08-01	2018-01-01	2024-01-01	6.00274	4.42192	21.5019	1	0	1	0	0	0	0	0	0	0	2019-03-01	1.16164	0	2019-03-01	1.16164	1	2019-03-01	1.16164	10.3	4.92472	1	2.5	37.3	46	1203	32	28.3	19.21	3.28	2.26	2.99	127	24.59	1.12
17	1	63	2006-02-02	2018-01-01	2024-01-01	6.00274	11.9205	29.0318	1	0	1	0	0	0	0	0	0	0	2024-01-01	6.00274	0	2024-01-01	6.00274	0	2024-01-01	6.00274	11.8	3.73878	1	10.3	40	113.22	1274.3	22.76	1537	34.71	5.7	2.3	2.7	479	40	1.03
18	1	43	2008/2	2018-01-01	2024-01-01	6.00274	9.92329	20.9737	4	0	0	0	0	0	0	0	0	0	2024-01-01	6.00274	0	2024-01-01	6.00274	0	2024-01-01	6.00274	12.1	5.48812	1	6.1	43.6	55.2	1246.63	21.24	223.8	17.3	3.55	2.09	1.37	783	24.08	1.29
19	0	55	2004-06-02	2018-01-01	2024-01-01	6.00274	13.5918	25.1024	2	0	0	0	1	0	0	0	0	0	2024-01-01	6.00274	0	2024-01-01	6.00274	0	2024-01-01	6.00274	10.8	4.06108	1	2	39.9	87.58	976.45	24.99	123.7	38.41	5.04	2.08	2.5	629	19.29	0.91
20	0	38	2006-06-01	2018-01-01	2024-01-01	6.00274	11.5945	26.2976	3	0	0	0	0	0	0	0	0	0	2024-01-01	6.00274	0	2024-01-01	6.00274	0	2024-01-01	6.00274	11.3	5.88677	1	4.5	43.1	237.55	1335.17	27.73	53.98	25.96	5.25	2.31	2.54	1730	34.33	0.97
21	1	30	2007-09-01	2018-01-01	2024-01-01	6.00274	10.3425	16.9753	3	1	0	0	0	0	0	0	1	0	2024-01-01	6.00274	0	2024-01-01	6.00274	0	2024-01-01	6.00274	12.6	2.75573	1	1.8	38.5	59.3	1464.34	27.24	122.2	30.54	3.13	1.85	0.71	37.7	26.35	1.21
22	0	54	2013/10	2018-01-01	2024-01-01	6.00274	4.25479	20.4897	1	1	1	0	0	0	0	0	0	0	2024-01-01	6.00274	0	2024-01-01	6.00274	0	2024-01-01	6.00274	12.6	1.221	1	4.8	40.6	522.5	1438.88	21.9	43.06	11.24	4.47	2.61	1.98	298	21.47	1.04
23	0	43	2000-01-01	2018-01-01	2024-01-01	6.00274	18.0137	22.0581	3	1	1	0	0	0	1	0	0	0	2024-01-01	6.00274	0	2024-01-01	6.00274	0	2024-01-01	6.00274	13.8	2.56185	1	23.83	38.1	253.56	1180.57	29.62	138.6	37.51	2.68	2.1	1.82	551	39.03	1.2
24	1	75	2008-05-01	2018-01-01	2024-01-01	6.00274	9.67671	23.0077	1	0	1	0	0	0	0	1	0	0	2024-01-01	6.00274	0	2024-01-01	6.00274	0	2024-01-01	6.00274	12.4	5.31616	1	2.1	43.7	249.81	1253.85	33.67	93.99	31.39	5.21	2.48	2.9	1019	33.89	1.45
25	0	33	1998/8	2018-01-01	2024-01-01	6.00274	19.4329	26.7857	1	0	1	0	0	0	0	0	0	0	2024-01-01	6.00274	0	2024-01-01	6.00274	0	2024-01-01	6.00274	11.3	6.39519	1	2.5	38.8	68.57	1372.7	33.02	1524	41.98	4.02	2.14	1.72	188	28.75	1.18
26	0	45	2011-08-01	2018-01-01	2024-01-01	6.00274	6.42466	21.9713	3	0	1	0	0	0	0	0	0	0	2024-01-01	6.00274	0	2024-01-01	6.00274	0	2024-01-01	6.00274	12.3	4.2735	1	1.3	41.2	52.66	1345.37	23.53	457.3	18.49	5.06	2.42	2.26	430	29.39	1.2
27	0	68	2005-01-01	2018-01-01	2024-01-01	6.00274	13.0082	22.8374	1	0	1	0	0	0	0	0	0	0	2024-01-01	6.00274	0	2024-01-01	6.00274	0	2024-01-01	6.00274	11.8	4.49409	1	0.5	39.9	53.94	1556.94	27.74	149.2	21.32	3.93	1.94	0.85	144	28.47	1.09
28	1	56	2011-06-01	2018-01-01	2024-01-01	6.00274	6.59178	23.1718	2	0	1	0	1	0	0	0	0	0	2024-01-01	6.00274	0	2024-01-01	6.00274	0	2024-01-01	6.00274	14.1	4.43262	1	4.32	43.3	59.26	1255.8	19.32	179.5	45.92	5.59	2.12	2.4	284	32.57	1.24
29	1	44	2011/6	2018-01-01	2024-01-01	6.00274	6.59178	18.1792	4	0	1	0	0	0	0	1	0	0	2024-01-01	6.00274	0	2024-01-01	6.00274	0	2024-01-01	6.00274	12.4	1.65884	1	3	35.4	80.25	1243.3	25.14	72	42.81	3.99	2.63	2.19	65.5	22.5	1.41
30	0	50	2005/5	2018-01-01	2024-01-01	6.00274	12.6795	16.7011	1	0	0	0	0	0	0	1	0	0	2024-01-01	6.00274	0	2024-01-01	6.00274	0	2024-01-01	6.00274	11.2	3.38203	1	26.53	37.1	97.64	1704.08	24.93	93.14	30.09	3.03	2.19	2.61	1900	25.64	1.05
31	0	76	2017-10-01	2018-04-01	2024-01-01	5.75616	0.49863	22.5525	1	0	1	0	0	0	1	0	0	0	2024-01-01	5.75616	0	2024-01-01	5.75616	0	2024-01-01	5.75616	13.5	6.23583	1	5.7	39.7	64.92	954.68	30	951.5	60.85	3.9	2.04	1.91	196	15.8	1.32
32	0	53	2008/9	2018-01-01	2024-01-01	6.00274	9.33973	22.7244	1	0	1	0	0	0	0	1	0	0	2024-01-01	6.00274	0	2024-01-01	6.00274	0	2024-01-01	6.00274	12.5	5.53846	1	1.4	37.7	95.13	1678.47	28.55	16.3	34.01	4.65	2.01	2.78	1576	28.85	1.15
33	0	52	2010/4	2018-01-01	2024-01-01	6.00274	7.7589	20.0692	1	0	1	0	0	0	0	1	0	0	2024-01-01	6.00274	0	2024-01-01	6.00274	0	2024-01-01	6.00274	10.7	5.40522	1	0.7	39	54.34	1350.44	25.72	27.04	32.51	3.71	2.51	2.38	435	21.63	1.42
34	0	61	2014-08-01	2018-01-01	2024-01-01	6.00274	3.42192	27.7177	4	0	1	0	0	0	0	0	0	0	2024-01-01	6.00274	1	2019-12-01	1.91507	0	2024-01-01	6.00274	12.7	3.44488	1	0.9	43.5	66.98	1879.11	41.08	78.5	29.77	4.38	2.18	3.07	161	23.34	1.09
35	1	59	2009/4	2018-01-01	2024-01-01	6.00274	8.7589	24.4291	1	0	1	0	0	0	0	0	0	0	2024-01-01	6.00274	0	2024-01-01	6.00274	0	2024-01-01	6.00274	9.3	7.16846	1	1	38.4	74.75	1489.44	23.45	179.6	20.56	4.26	2.39	2.22	426	26.48	1.29
36	0	30	2014/3	2018-01-01	2024-01-01	6.00274	3.8411	25.2493	3	0	1	0	0	0	0	1	0	0	2024-01-01	6.00274	0	2024-01-01	6.00274	0	2024-01-01	6.00274	12	5.85938	1	4.2	50.1	117.75	1396.11	30.97	349.1	19.91	4.26	2.21	2.16	927	29.18	0.95
37	0	25	2009-01-01	2018-01-01	2024-01-01	6.00274	9.00548	20.0319	1	0	1	0	0	0	0	1	0	0	2024-01-01	6.00274	0	2024-01-01	6.00274	0	2024-01-01	6.00274	11	5.95238	1	4.6	40.7	71.68	1353.35	30.31	94.61	19.51	5	2.19	2.47	959	26.09	1.29
38	0	38	2009/11	2018-01-01	2024-01-01	6.00274	8.1726	24.2215	3	1	1	0	0	0	1	1	0	0	2024-01-01	6.00274	0	2024-01-01	6.00274	0	2024-01-01	6.00274	11.4	4.30959	1	0.7	38.3	68.04	1483.4	20.07	50	41.44	6.97	1.93	1.67	502	23.71	0.95
39	1	39	2010/11	2018-01-01	2024-01-01	6.00274	7.1726	22.921	1	0	1	0	0	0	0	0	0	0	2024-01-01	6.00274	0	2024-01-01	6.00274	0	2024-01-01	6.00274	11.8	4.90427	1	12.4	46.6	79.4	1465.45	27.57	283	42.78	4.73	2.01	1.77	41.5	20.63	1.22
40	0	57	2010/1	2018-01-01	2024-01-01	6.00274	8.00548	16.0193	1	0	1	0	0	0	0	1	0	0	2024-01-01	6.00274	0	2024-01-01	6.00274	0	2024-01-01	6.00274	11.2	6.59497	1	1.7	39.4	60.98	1362.68	26.12	73.4	46.78	3.58	1.99	1.67	464	23.83	1.32
41	0	45	2001/11	2018-01-01	2024-01-01	6.00274	16.1781	21.0802	1	1	0	1	0	0	0	0	0	0	2024-01-01	6.00274	0	2024-01-01	6.00274	0	2024-01-01	6.00274	12.1	3.87397	1	0.86	41.9	56.13	1226.97	34.32	6.37	40.6	3.79	2.24	2.08	1012	28.37	1.1
42	1	41	2011/8	2018-01-01	2024-01-01	6.00274	6.42466	23.2438	2	1	0	0	1	0	0	0	0	0	2024-01-01	6.00274	0	2024-01-01	6.00274	0	2024-01-01	6.00274	15.1	4.13907	1	1.77	43	115.9	1475.74	32.9	20.5	14.77	3.54	2.12	2.42	365	30.58	1.07
43	0	34	2011-05-01	2018-01-01	2024-01-01	6.00274	6.67671	19.0632	3	1	1	0	0	0	1	0	0	0	2024-01-01	6.00274	0	2024-01-01	6.00274	0	2024-01-01	6.00274	10.8	6.94444	1	5	38.3	45.18	1127.09	28.09	44.59	41.43	3.37	2.07	1.51	713	22.61	0.98
44	0	63	2017-08-01	2018-02-01	2024-01-01	5.91781	0.50411	22.251	4	0	1	0	0	0	1	0	0	0	2024-01-01	5.91781	1	2023-06-08	5.35068	0	2024-01-01	5.91781	13	6.02755	1	1.62	44.5	47.74	1237.3	28.26	97.94	33.79	4.44	2.45	1.76	158	31.4	1.02
45	0	35	2010-01-01	2018-01-01	2024-01-01	6.00274	8.00548	22.5981	1	0	0	1	0	0	0	0	0	0	2024-01-01	6.00274	0	2024-01-01	6.00274	0	2024-01-01	6.00274	12.6	5.28034	1	7.98	40.3	95.97	1434.09	26.76	90.08	44.84	4.03	2.78	2.14	134	24.63	1.21
46	0	38	2013-12-25	2018-01-01	2024-01-01	6.00274	4.02192	25.5354	2	1	1	1	1	0	1	1	0	0	2022-12-15	4.95616	0	2022-12-15	4.95616	1	2022-12-15	4.95616	12.6	5.0981	1	0.1	40.4	65.3	949.09	22.97	69.1	24.35	4.2	2.15	0.97	171	26.31	1.05
47	0	51	2009/6	2018-01-01	2024-01-01	6.00274	8.59178	22.8571	4	0	1	0	0	0	0	1	0	0	2024-01-01	6.00274	0	2024-01-01	6.00274	0	2024-01-01	6.00274	13.7	1.46637	1	12.7	41.9	78.92	1564.48	28.2	260.8	23.33	4.6	2.47	1.92	3	19.29	1.05
48	1	60	2011-12-01	2018-01-01	2024-01-01	6.00274	6.09041	20.3147	2	0	1	1	1	0	0	1	0	0	2018-08-06	0.594521	0	2018-08-06	0.594521	1	2018-08-06	0.594521	12.1	6.34593	1	1.3	37.9	105.55	879.55	24.71	326.2	26.13	6.6	2.17	1.87	875	24.86	1.05
49	0	36	2009/2	2018-01-01	2024-01-01	6.00274	8.92055	23.7387	4	1	0	0	0	0	0	0	0	0	2024-01-01	6.00274	0	2024-01-01	6.00274	0	2024-01-01	6.00274	10.1	6.9223	1	59.5	43.3	119.32	1841.02	39.59	29.97	22.03	1.22	2.5	2.99	378	30	1.05
50	1	40	2013/3	2018-01-01	2024-01-01	6.00274	4.8411	25.5363	4	0	0	0	0	0	0	1	0	0	2024-01-01	6.00274	1	2023-09-01	5.66849	0	2024-01-01	6.00274	11.8	4.99395	1	3.9	34.3	113.8	1193.66	24.07	173.4	28.99	5.38	2	2.2	574	26.55	1.01
51	0	43	2013-02-01	2018-01-01	2024-01-01	6.00274	4.91781	22.8571	3	0	1	0	0	0	0	0	1	1	2023-09-26	5.73699	0	2023-11-14	5.87123	1	2023-11-14	5.87123	12.2	3.65925	1	8.6	38.8	67.24	1618.2	21.56	58.2	12.32	5.11	2.36	2.56	610	27.1	0.98
52	0	36	2009-04-01	2018-01-01	2024-01-01	6.00274	8.7589	20.0079	4	0	1	0	0	1	0	1	1	0	2020-06-15	2.45479	0	2020-06-15	2.45479	1	2020-06-15	2.45479	12.2	3.52203	1	1.6	44.4	45.58	990.54	22.35	42.9	22.33	4.48	2.37	1.76	215	23.43	1.49
53	0	67	2015/6	2018-01-01	2024-01-01	6.00274	2.58904	25.7117	4	0	0	0	0	0	0	1	0	0	2024-01-01	6.00274	0	2024-01-01	6.00274	0	2024-01-01	6.00274	11.1	5.37851	1	0.3	39.1	41.2	1483.73	29.29	579	40.21	4.54	2.4	2.12	446	25.53	1.57
54	1	56	2016-08-01	2018-01-01	2024-01-01	6.00274	1.41918	17.9151	1	0	1	0	0	0	0	1	0	0	2024-01-01	6.00274	0	2024-01-01	6.00274	0	2024-01-01	6.00274	10.4	4.43567	1	0.4	39.6	64.92	931.02	24.58	381.5	54.48	4.48	2.22	1.44	1205	19.44	1.37
55	0	41	2016/12/12	2018-01-01	2024-01-01	6.00274	1.05479	27.6102	2	0	1	0	1	0	0	0	0	0	2024-01-01	6.00274	0	2024-01-01	6.00274	0	2024-01-01	6.00274	13.8	5.52889	1	4.5	41.6	69.41	1098.67	25.7	669.1	67.13	4.56	2.15	1.81	89.2	21.62	0.94
56	0	32	2017-08-01	2018-02-01	2024-01-01	5.91781	0.50411	20.4491	1	0	0	0	0	0	0	1	0	0	2024-01-01	5.91781	0	2024-01-01	5.91781	0	2024-01-01	5.91781	13.3	4.48883	1	6.9	38.6	88.36	901.8	19.38	94.4	68.03	3.5	2.11	1.55	603	17.19	1.48
57	0	73	2014/3	2018-01-01	2024-01-01	6.00274	3.8411	20.8086	1	0	1	1	0	0	0	1	0	0	2024-01-01	6.00274	0	2024-01-01	6.00274	0	2024-01-01	6.00274	10.7	4.45038	1	2.5	38	81.41	773.6	24.52	417.2	23.54	4.62	2.08	1.23	434	12.68	1.11
58	0	53	2014/12	2018-01-01	2024-01-01	6.00274	3.08767	27.1314	4	0	1	0	0	0	1	1	0	0	2024-01-01	6.00274	0	2024-01-01	6.00274	0	2024-01-01	6.00274	12.8	6.66543	1	10.3	38.8	84.58	1724.97	22.11	34.62	16.53	3.66	2.14	2.52	151	25.77	1.2
59	1	45	2012-11-01	2018-01-01	2024-01-01	6.00274	5.16986	20.8984	2	1	1	0	1	1	0	1	0	0	2022-01-03	4.00822	1	2022-01-03	4.00822	1	2022-01-03	4.00822	12.3	5.17045	1	17.3	36.9	45.7	978.3	26.3	1665	36.39	4.61	1.99	2.17	198	21.01	1.37
60	1	67	2013-01-01	2018-01-01	2024-01-01	6.00274	5.00274	20.1995	2	0	1	0	1	0	0	1	0	0	2019-03-14	1.19726	0	2019-03-14	1.19726	1	2019-03-14	1.19726	11.7	2.78223	1	1.8	32	50.32	1638.02	27.72	68.09	17.17	3.83	2.2	1.05	173	20.87	1.34
61	0	33	2012/3	2018-01-01	2024-01-01	6.00274	5.8411	23.8062	1	0	0	0	0	0	0	1	0	0	2024-01-01	6.00274	0	2024-01-01	6.00274	0	2024-01-01	6.00274	11	5.0882	1	1.3	39.5	93.93	1611	32.18	715.5	20.02	3.49	2.06	1.5	197	20.76	1.26
62	0	66	2010/8	2018-01-01	2024-01-01	6.00274	7.42466	25.6896	4	0	0	0	0	0	0	0	0	0	2024-01-01	6.00274	0	2024-01-01	6.00274	0	2024-01-01	6.00274	11.7	1.40576	1	23.83	42.8	49.87	1717.79	33.92	228.2	13.56	3.3	1.99	1.6	100	29.21	1.01
63	0	61	2003-01-01	2018-01-01	2024-01-01	6.00274	15.011	20.9877	3	0	0	1	0	0	0	1	0	0	2024-01-01	6.00274	0	2024-01-01	6.00274	0	2024-01-01	6.00274	12	4.28922	1	3.7	38.4	76.13	1438.58	36.25	25.44	30.48	3.71	2.05	2.72	899	25.16	0.98
64	0	54	2005-12-01	2018-01-01	2024-01-01	6.00274	12.0932	25.9107	3	0	0	0	0	0	0	1	0	0	2024-01-01	6.00274	0	2024-01-01	6.00274	0	2024-01-01	6.00274	12.9	3.98216	1	0.7	40.9	65.3	1712.84	26.51	27.9	12.44	3.42	2.14	2.51	1254	14.27	1.05
65	1	62	2012-07-12	2018-01-01	2024-01-01	6.00274	5.47671	23.6614	3	0	0	0	0	0	0	1	0	0	2024-01-01	6.00274	0	2024-01-01	6.00274	0	2024-01-01	6.00274	9.9	7.01459	1	57.7	41.2	32.9	1698.14	24.58	496.2	26.34	3.9	2.29	1.93	315	28.42	1
66	0	56	2018-03-01	2018-09-01	2024-01-01	5.33699	0.50411	22.4088	4	0	1	0	0	0	0	0	0	0	2024-01-01	5.33699	0	2024-01-01	5.33699	0	2024-01-01	5.33699	12.5	1.87793	1	1.92	37.5	54.9	1083.49	29.11	130.6	15.45	5.1	2.12	2.18	249	18.41	1.01
67	0	61	2018-11-16	2019-05-16	2024-01-01	4.63288	0.49589	24.3824	3	0	0	0	0	0	0	1	0	0	2024-01-01	4.63288	0	2024-01-01	4.63288	0	2024-01-01	4.63288	11.5	5.91432	1	1.3	35.6	43.6	838.3	32.68	296.6	54.46	5.46	1.72	2.4	528	15.41	0.93
68	0	65	2019-07-01	2020-01-01	2024-01-01	4.00274	0.50411	21.95	4	0	1	0	0	0	0	1	0	0	2024-01-01	4.00274	0	2024-01-01	4.00274	0	2024-01-01	4.00274	16.2	2.6455	1	1.4	40.5	63.99	521.47	40.5	395.6	45.42	4.59	2.39	1.2	205	35.02	0.91
69	0	63	2017-07-01	2018-01-01	2024-01-01	6.00274	0.50411	21.4533	3	1	1	0	0	1	1	0	0	1	2021-08-29	3.66027	0	2024-01-01	6.00274	0	2024-01-01	6.00274	10.7	7.00935	1	20.36	34.4	67.5	608.9	9.45	219.6	21.95	8.51	2.2	2.28	27.4	27.32	1.35
70	0	76	2010/12	2018-01-01	2024-01-01	6.00274	7.09041	23.1849	3	1	0	1	0	0	1	0	0	0	2024-01-01	6.00274	0	2024-01-01	6.00274	0	2024-01-01	6.00274	11.3	6.22235	1	1.61	36.9	98.42	529.16	36.9	138.9	17.96	4.75	2.28	2.48	53.8	26.38	1.25
71	1	70	2018-06-01	2018-12-01	2024-01-01	5.08767	0.50137	25.22	2	1	1	0	1	1	1	1	1	0	2024-01-01	5.08767	0	2024-01-01	5.08767	0	2024-01-01	5.08767	9.9	4.89974	1	99.16	38.4	68.72	527.46	38.4	169.1	22.09	4.62	2.2	1.75	169	40	0.83
72	0	66	2017/7	2018-01-01	2024-01-01	6.00274	0.50411	17.31	1	1	1	1	0	0	1	0	0	0	2024-01-01	6.00274	0	2024-01-01	6.00274	0	2024-01-01	6.00274	12.7	6.05694	1	0.1	23	98.51	1017.3	23.34	933	16.38	3.97	2.75	2.08	116	43.3	1.08
73	1	21	2017-10-01	2018-04-01	2024-01-01	5.75616	0.49863	16.5289	4	0	0	0	0	0	0	0	0	0	2024-01-01	5.75616	0	2024-01-01	5.75616	0	2024-01-01	5.75616	12.9	5.16796	1	59.5	38.1	46.89	1136.97	21.63	364	39.7	4.69	2.72	1.86	18.6	15.76	1.31
74	0	37	2013-10-01	2018-01-01	2024-01-01	6.00274	4.25479	26.2976	2	0	1	0	1	1	1	1	0	0	2019-09-01	1.66575	1	2018-04-01	0.246575	1	2019-09-01	1.66575	11.8	6.76163	1	0.3	31.8	54.33	949.38	18.77	900.4	31	4.08	2.08	1.56	135	26.09	1.24
75	0	41	2016-04-01	2018-01-01	2024-01-01	6.00274	1.75342	19.7239	4	0	0	1	0	1	0	0	0	0	2018-10-26	0.816438	0	2018-10-26	0.816438	1	2018-10-26	0.816438	13.5	3.80291	1	12.59	39	32.9	1010.09	28.53	3000	34.6	4.29	2.43	2.53	508	40	1.73
76	1	35	2016-12-01	2018-01-01	2024-01-01	6.00274	1.08493	21.4536	3	0	1	0	0	0	0	1	0	0	2024-01-01	6.00274	0	2024-01-01	6.00274	0	2024-01-01	6.00274	10.3	5.39374	1	1.8	37.7	54.78	1119.27	25.23	2101	35.4	4.48	2.06	1.43	88.7	20.85	2.05
77	0	50	2013-03-01	2018-01-01	2024-01-01	6.00274	4.8411	24.8591	2	0	1	0	1	1	0	1	0	0	2022-09-01	4.66849	0	2022-09-01	4.66849	1	2022-09-01	4.66849	10.7	6.62575	1	1.3	43.2	56.9	796.35	22.7	315.3	47.2	3.86	2.38	1.51	48.6	31.63	1.53
78	0	78	2014-03-01	2018-01-01	2024-01-01	6.00274	3.8411	26.6728	1	0	1	0	0	0	0	1	0	0	2024-01-01	6.00274	0	2024-01-01	6.00274	0	2024-01-01	6.00274	7.1	5.03018	1	2.1	29.4	111	370.33	8.81	122.1	14.8	5.1	1.9	1.16	242	21.92	1.83
79	0	45	2013-10-01	2018-01-01	2024-01-01	6.00274	4.25479	22.34	4	0	0	0	0	0	0	1	0	1	2018-03-01	0.161644	0	2018-03-01	0.161644	1	2018-03-01	0.161644	7.7	4.56575	1	1.7	34	49.87	636.81	18.36	1506	41.2	5.38	2.67	1.86	165	23.12	1.09
80	1	64	2011-01-01	2018-01-01	2024-01-01	6.00274	7.00548	24.3496	3	0	1	0	1	0	0	1	0	0	2019-05-01	1.32877	0	2019-05-01	1.32877	1	2019-05-01	1.32877	12.5	6.36364	1	0.9	35.7	45.2	996.96	25.33	2523	31.3	4.08	2.05	1.8	60.2	31.86	1.49
81	0	56	2016-04-01	2018-01-01	2024-01-01	6.00274	1.75342	22.0522	4	1	1	0	0	0	0	1	0	0	2022-04-01	4.24932	0	2022-04-01	4.24932	1	2022-04-01	4.24932	12.3	1.14508	1	2.5	19.8	32.9	786	23.14	217.8	35.1	4.8	2.12	1.93	30.1	40	1.59
82	0	60	2015-04-30	2018-01-01	2024-01-01	6.00274	2.67671	21.1553	2	0	1	0	1	1	1	1	0	0	2020-04-01	2.24932	0	2020-04-01	2.24932	1	2020-04-01	2.24932	11.6	5.18333	1	0.9	41.7	64.07	1023.45	25.63	1390	35.5	4.14	2.24	0.76	128	28.19	1.31
83	1	79	2013-01-15	2018-01-01	2024-01-01	6.00274	4.96438	23.66	2	0	1	1	1	1	0	1	0	0	2020-04-01	2.24932	1	2018-04-11	0.273973	1	2020-04-01	2.24932	9.7	4.90918	1	17.8	38.5	60	1059.2	26.99	17.68	51.9	5.56	1.93	2.05	190	22.08	1.21
84	1	66	2017-09-07	2018-03-07	2024-01-01	5.82466	0.49589	24.4628	3	0	0	0	0	0	0	0	0	0	2024-01-01	5.82466	0	2024-01-01	5.82466	0	2024-01-01	5.82466	12.2	5.83228	1	3	38.3	74.6	1392.21	24.72	768.1	42.8	4.35	2.26	2.71	624	23.68	1.48
85	0	44	2012-04-01	2018-01-01	2024-01-01	6.00274	5.75616	22.0522	1	1	1	0	0	0	0	0	0	0	2022-12-01	4.91781	0	2022-12-01	4.91781	1	2022-12-01	4.91781	10.9	6.20394	1	5.7	33.2	182.46	1286.01	32.31	1164	44.2	3.93	2.36	3.66	1757	30.3	1.23
86	0	65	2017-09-01	2018-03-01	2024-01-01	5.8411	0.49589	20.0692	2	0	0	0	1	1	0	1	0	0	2024-01-01	5.8411	0	2024-01-01	5.8411	0	2024-01-01	5.8411	13.8	4.36724	1	176.52	33.9	50.32	1188.63	20.77	233	43.7	4.99	3.25	1.61	13.1	27.9	1.32
87	0	56	2011-09-01	2018-01-01	2024-01-01	6.00274	6.33973	25.6747	2	0	0	1	1	1	0	1	0	0	2021-03-01	3.16438	1	2021-03-01	3.16438	1	2021-03-01	3.16438	12.8	6.55692	1	50.7	35.1	270.6	1007.91	19.37	61.27	43.4	4.42	2.43	1.29	24.6	36.97	1.51
88	1	35	2016-07-01	2018-01-01	2024-01-01	6.00274	1.50411	20.7031	4	0	0	0	0	0	0	0	0	0	2024-01-01	6.00274	0	2024-01-01	6.00274	0	2024-01-01	6.00274	11.6	5.05909	1	45	34.2	77.08	880.17	27.31	1510	37.6	4.43	2.29	2.48	560	29.15	1.74
89	0	56	2011-09-01	2018-01-01	2024-01-01	6.00274	6.33973	25.1235	4	1	0	1	0	0	0	1	0	0	2024-01-01	6.00274	0	2024-01-01	6.00274	0	2024-01-01	6.00274	14.6	3.83357	1	24.47	43.9	67.15	1057.56	23.46	704.6	35.3	4.83	2.14	1.84	632	30.87	1.32
90	0	45	2012-04-01	2018-01-01	2024-01-01	6.00274	5.75616	22.9877	4	0	0	0	0	0	0	1	0	0	2024-01-01	6.00274	0	2024-01-01	6.00274	0	2024-01-01	6.00274	11.4	7.09494	1	3.44	38.5	152.69	1413.26	27.67	928.6	39.1	3.22	2.4	2.87	251	21.29	1.4
91	0	56	2009-08-01	2018-01-01	2024-01-01	6.00274	8.42466	26.079	3	0	0	0	0	0	0	1	0	0	2018-09-23	0.726027	0	2018-09-23	0.726027	1	2018-09-23	0.726027	10.1	4.18352	1	1.2	23.4	45.4	676.17	14.74	1002	28.6	3.53	1.94	1.33	135	32.57	1.45
92	1	53	2017-02-23	2018-01-01	2024-01-01	6.00274	0.854795	24.2215	2	1	1	0	1	0	0	1	1	0	2022-11-01	4.83562	0	2022-11-01	4.83562	1	2022-11-01	4.83562	12.2	4.06583	1	12.91	37.5	41.6	495.78	22.8	707	40.6	5.78	2.11	1.31	171	12.52	1.26
93	1	78	2019-09-13	2020-03-13	2024-01-01	3.80548	0.49863	21.7784	2	0	1	0	1	1	0	1	0	1	2021-01-04	0.813699	0	2021-01-04	0.813699	1	2021-01-04	0.813699	12.6	4.37181	1	0.9	41.9	40.4	1075.07	35.1	131.5	42.5	4.06	2.31	2.24	112	28.84	1.32
94	1	48	2010-10-01	2018-01-01	2024-01-01	6.00274	7.25753	26.3656	3	0	0	0	0	0	0	1	1	0	2024-01-01	6.00274	0	2024-01-01	6.00274	0	2024-01-01	6.00274	8.9	2.85288	1	1.3	41.1	45.6	950.22	24.06	419.5	39.6	4.71	2.27	2.07	1271	31.13	1.2
95	0	53	2014-08-01	2018-01-01	2024-01-01	6.00274	3.42192	20.1143	4	0	1	0	0	0	0	1	0	0	2024-01-01	6.00274	0	2024-01-01	6.00274	0	2024-01-01	6.00274	10.9	4.08933	1	64.81	42.6	45.7	1031.19	13.2	128.3	46.7	3.04	2.18	0.97	666	29.8	1.46
96	0	44	2017-04-13	2018-01-01	2024-01-01	6.00274	0.720548	23.3844	2	0	1	0	1	1	0	1	0	0	2019-05-01	1.32877	0	2019-05-01	1.32877	1	2019-05-01	1.32877	13.3	6.17615	1	1.4	38.3	33.9	1056.84	25.93	791.8	34.7	3.67	3.13	2.59	19.9	36.78	1.41
97	0	56	2012-04-23	2018-01-01	2024-01-01	6.00274	5.69589	27.1731	1	1	1	0	0	0	0	1	0	0	2019-02-20	1.13699	0	2019-02-20	1.13699	1	2019-02-20	1.13699	12	4.46429	1	1.2	41.6	40.4	996.22	27.44	1021	42.6	3.54	2.27	1.69	1357	27.19	1.86
98	0	65	2017-09-19	2018-03-19	2024-01-01	5.79178	0.49589	21.4692	4	1	0	0	0	0	0	1	0	0	2024-01-01	5.79178	0	2024-01-01	5.79178	0	2024-01-01	5.79178	14.6	3.0295	1	1.42209	33.3	151.38	223.2	12.69	452	36.5	4.23	2.14	1.06	61.2	6.77	1.32
99	0	49	2013-11-01	2018-01-01	2024-01-01	6.00274	4.16986	25.2268	2	1	1	1	1	0	1	1	0	0	2024-01-01	6.00274	0	2024-01-01	6.00274	0	2024-01-01	6.00274	11.7	4.93097	1	0.892857	43.8	49.87	1156.35	19.09	72.08	46.6	2.94	2.07	1.7	328	27.18	1.51
100	0	61	2014-04-25	2018-01-01	2024-01-01	6.00274	3.69041	26.1966	2	0	1	0	1	0	0	1	0	0	2024-01-01	6.00274	0	2024-01-01	6.00274	0	2024-01-01	6.00274	11.7	5.81047	1	1.81362	43.3	89.24	1375.49	31.61	226.8	47.7	4.38	2.04	2.61	1445	27.55	1.46
101	1	41	2014-06-04	2018-01-01	2024-01-01	6.00274	3.58082	30.4438	2	1	1	0	1	0	0	1	0	0	2022-02-08	4.10685	1	2022-02-08	4.10685	1	2022-02-08	4.10685	9.1	0.888415	1	1.16839	35.3	56.09	1116.52	25.85	313.7	35	6.37	2.08	1.88	651	21.55	1.4
102	0	35	2014-09-03	2018-01-01	2024-01-01	6.00274	3.33151	24.4603	3	0	1	0	0	0	0	1	0	0	2024-01-01	6.00274	0	2024-01-01	6.00274	0	2024-01-01	6.00274	13.6	4.26733	1	1.1	45.6	107.05	1179	15.41	74.5	45.5	4.3	2.39	2.24	656	20	1.38
103	0	64	2009-05-01	2018-01-01	2024-01-01	6.00274	8.67671	22.4913	2	1	1	0	1	0	0	1	0	0	2024-01-01	6.00274	1	2023-01-01	5.00274	0	2024-01-01	6.00274	13.7	2.91194	1	1.9	41	40.2	1235.91	31.78	241.2	44	4.05	2.48	2.43	792	30.59	1.43
104	0	48	2015-01-01	2018-01-01	2024-01-01	6.00274	3.00274	33.31	3	0	1	0	0	0	0	0	0	0	2024-01-01	6.00274	0	2024-01-01	6.00274	0	2024-01-01	6.00274	13	6.81818	1	5.6	43.3	67.76	1770.61	24.85	348.8	41.5	5.07	1.87	2.75	1553	24.96	1.13
105	0	62	2017-12-01	2018-06-01	2024-01-01	5.58904	0.49863	27.4756	4	0	0	0	0	0	0	1	0	0	2024-01-01	5.58904	0	2024-01-01	5.58904	0	2024-01-01	5.58904	12.5	1.23288	1	2.4	34.5	56.89	979.01	27.39	437.2	25.63	3.85	2.01	1.83	252	40	1.43
106	0	63	2015-02-01	2018-01-01	2024-01-01	6.00274	2.91781	26.6436	1	1	1	0	0	0	1	1	0	0	2024-01-01	6.00274	0	2024-01-01	6.00274	0	2024-01-01	6.00274	10	6.49351	1	4.8	40.8	93.12	1263.61	22.64	31.1	19.78	3.06	2.07	2.38	744	40	1.21
107	0	44	2018-08-01	2019-02-01	2024-01-01	4.91781	0.50411	23.39	4	1	1	0	1	0	0	0	0	0	2022-12-01	3.83288	0	2022-12-01	3.83288	1	2022-12-01	3.83288	8.3	3.76506	1	52.86	35.5	72.37	596.36	18.45	39.7	56.4	2.51	2.11	0.82	97.6	18.84	1.42
108	1	42	2018-06-01	2018-12-01	2024-01-01	5.08767	0.50137	24.11	4	0	1	0	0	0	0	0	0	0	2020-07-08	1.60274	0	2020-07-08	1.60274	1	2020-07-08	1.60274	8.2	2.27521	1	153.29	31.3	95.5	735.79	22.98	284.5	39.2	4.4	1.91	1.95	202	29.22	1.04
109	0	49	2018-02-01	2018-08-01	2024-01-01	5.42192	0.49589	20.74	4	0	1	0	0	0	0	0	0	0	2024-01-01	5.42192	0	2024-01-01	5.42192	0	2024-01-01	5.42192	10.4	3.39432	1	0.3	38.3	50.36	1285.09	32.52	231	43.3	4.2	2.03	2.07	189	32.29	1.34
110	0	25	2017-08-01	2018-02-01	2024-01-01	5.91781	0.50411	20.0692	3	0	1	0	0	0	0	1	0	0	2024-01-01	5.91781	0	2024-01-01	5.91781	0	2024-01-01	5.91781	13.1	4.27744	1	1	40.4	98.72	1468.9	34.99	557.2	29.29	2.75	2.22	2.06	543	37.01	1.44
111	0	57	2019-01-01	2019-07-01	2024-01-01	4.50685	0.49589	18.13	4	0	1	0	0	0	0	0	0	0	2024-01-01	4.50685	0	2024-01-01	4.50685	0	2024-01-01	4.50685	13	4.57875	1	25.57	40.3	72.67	934.39	19.38	242.2	24.61	4.43	2.15	1.47	179	20.46	1.49
112	0	60	2019-07-01	2020-01-01	2024-01-01	4.00274	0.50411	28.69	4	0	1	0	1	0	0	0	0	0	2024-01-01	4.00274	0	2024-01-01	4.00274	0	2024-01-01	4.00274	10.6	5.20255	1	1	33.1	86.09	437.03	15.75	131	31.17	2.77	2.31	1.06	192	18.22	1.55
113	1	57	2017-12-01	2018-06-01	2024-01-01	5.58904	0.49863	24.6094	2	0	1	0	1	0	1	0	1	0	2024-01-01	5.58904	1	2021-07-09	3.10685	0	2024-01-01	5.58904	11.2	6.49565	1	1	38.8	91.99	954.28	29.15	29.63	16.63	7.74	2.17	1.61	167	26.2	1.66
114	0	33	2020-05-01	2020-11-01	2024-01-01	3.16712	0.50411	24.73	2	0	1	0	1	0	0	1	0	0	2024-01-01	3.16712	0	2024-01-01	3.16712	0	2024-01-01	3.16712	11.9	6.7527	1	1	41.1	83.01	1467	14.27	36.35	21.1	3.49	2.3	1.79	51.4	30.53	1.48
115	1	52	2014-09-01	2018-01-01	2024-01-01	6.00274	3.33699	26.2985	2	1	1	1	1	1	1	1	0	0	2024-01-01	6.00274	0	2024-01-01	6.00274	0	2024-01-01	6.00274	9.3	5.92309	1	46.38	33.4	72.72	1000	14.27	164.4	40.71	5.01	2.37	1.98	154	24.3	1.41
116	0	63	2014-03-01	2018-01-01	2024-01-01	6.00274	3.8411	23.5294	2	1	1	0	1	0	0	1	0	0	2024-01-01	6.00274	0	2024-01-01	6.00274	0	2024-01-01	6.00274	11.9	5.56105	1	1.6	40.6	60.51	726.56	18.24	234.1	23.78	3.6	2.12	1.57	330	33.5	0.98
117	0	64	2020-01-01	2020-07-01	2024-01-01	3.50411	0.49863	24.9337	4	0	0	0	0	0	0	0	0	0	2024-01-01	3.50411	0	2024-01-01	3.50411	0	2024-01-01	3.50411	10.7	6.80232	1	1.6	42.8	72.97	1375.67	32	18.09	11.47	3.55	2.38	1.85	35.5	35.27	1.07
118	0	43	2012/11	2018-01-01	2024-01-01	6.00274	5.16986	23.2527	1	0	1	0	0	0	1	1	0	0	2024-01-01	6.00274	0	2024-01-01	6.00274	0	2024-01-01	6.00274	11.9	6.95903	1	2.6	42.1	103.92	1296.84	21.99	490.9	46.51	4.66	2.4	2.41	887	25.48	1.13
119	1	32	2010-12-01	2018-01-01	2024-01-01	6.00274	7.09041	20.0288	1	0	1	0	0	0	0	0	0	0	2024-01-01	6.00274	0	2024-01-01	6.00274	0	2024-01-01	6.00274	11.6	4.98585	1	0.6	37.3	83.41	1001.28	34.5	351.6	36.88	4.52	2.06	2.63	1173	26.69	1.47
120	0	45	2008/2	2018-01-01	2024-01-01	6.00274	9.92329	18.8712	4	1	0	0	0	0	0	0	0	0	2024-01-01	6.00274	0	2024-01-01	6.00274	0	2024-01-01	6.00274	10.8	6.09162	1	11.32	43.3	70.73	1023.72	33.35	1152	33.77	5.17	2.19	2.06	1151	30.69	1.19
121	0	67	2019-07-01	2020-02-01	2024-01-01	3.91781	0.589041	21.6597	4	1	0	0	0	0	0	1	0	0	2024-01-01	3.91781	0	2024-01-01	3.91781	0	2024-01-01	3.91781	13.3	5.92698	1	3.7	44.1	66.11	1011.67	21.81	2391	37.51	2.9	2.6	1.8	227	34.07	1.16
122	1	54	2017-06-20	2018-01-01	2024-01-01	6.00274	0.534247	24.3865	4	0	1	0	0	0	0	0	0	0	2024-01-01	6.00274	0	2024-01-01	6.00274	0	2024-01-01	6.00274	12.2	7.20415	1	0.7	39.7	60.68	1257.77	34.99	25.73	32.02	4.33	2.24	2.55	198	21.69	1.12
123	0	68	2007/8	2018-01-01	2024-01-01	6.00274	10.4274	34.5666	4	0	0	0	0	0	0	0	0	0	2024-01-01	6.00274	0	2024-01-01	6.00274	0	2024-01-01	6.00274	10.3	3.8877	1	0.2	43.1	55.32	872.94	23.61	942.2	36.49	5.74	2.73	1.62	548	35.68	2.19
124	0	56	2016-05-01	2018-01-01	2024-01-01	6.00274	1.67123	21.5917	4	0	0	0	0	0	0	0	0	0	2024-01-01	6.00274	0	2024-01-01	6.00274	0	2024-01-01	6.00274	12.6	7.1649	1	0.8	39.5	61.16	1168.42	22.07	550.5	38.04	5.79	2.1	1.93	295	25.75	1.17
125	0	47	2017-05-01	2018-01-01	2024-01-01	6.00274	0.671233	19.1406	4	0	0	0	0	0	0	0	0	0	2024-01-01	6.00274	0	2024-01-01	6.00274	0	2024-01-01	6.00274	12.6	6.86428	1	90.54	40.3	222.8	722.31	21.74	408.5	16.15	4.35	2.27	1.72	349	38.07	1.52
126	0	66	2009/6	2018-01-01	2024-01-01	6.00274	8.59178	22.192	4	0	0	0	0	0	0	0	0	0	2024-01-01	6.00274	0	2024-01-01	6.00274	0	2024-01-01	6.00274	12.2	5.7396	1	22.7	38.6	93.83	1246.97	22.97	16.81	11.25	5.95	2.1	1.68	161	33.38	1.36
127	0	34	2014-01-01	2018-01-01	2024-01-01	6.00274	4.00274	23.3887	2	0	1	0	1	0	0	0	0	0	2024-01-01	6.00274	0	2024-01-01	6.00274	0	2024-01-01	6.00274	12	6.80738	1	0.3	38.7	51.7	1671.73	34.87	145.4	34.65	4.22	2.01	2.49	799	27	1.08
128	0	56	2002/6	2018-01-01	2024-01-01	6.00274	15.5973	21.6413	3	1	0	0	0	0	1	0	0	0	2024-01-01	6.00274	0	2024-01-01	6.00274	0	2024-01-01	6.00274	10.8	6.46961	1	9.2	36.5	84.81	921.36	23.13	365	37.98	5.07	2.5	2.12	744	28.58	1.47
129	0	56	2016/5	2018-01-01	2024-01-01	6.00274	1.67123	23.0112	4	0	0	0	0	0	0	0	0	0	2024-01-01	6.00274	0	2024-01-01	6.00274	0	2024-01-01	6.00274	9.5	7.0034	1	14.46	35.9	43.8	1127.93	20.98	225.6	33.16	2.64	2.24	1.58	300	25.19	1.63
130	0	67	2016/4	2018-01-01	2024-01-01	6.00274	1.75342	21.0068	4	1	0	0	0	0	0	0	0	0	2024-01-01	6.00274	0	2024-01-01	6.00274	0	2024-01-01	6.00274	13.3	7.04887	1	5.5	40.8	72.61	1461.61	21.71	630.6	37.01	4.07	2.21	2.22	704	24.79	0.72
131	1	59	2018-08-01	2019-02-01	2024-01-01	4.91781	0.50411	28.41	2	1	1	0	1	1	0	1	0	0	2024-01-01	4.91781	0	2024-01-01	4.91781	0	2024-01-01	4.91781	12.9	5.88755	1	1.47	36.7	82.74	667.99	18.48	68.3	29	4.98	2.16	1.4	114	15.03	1.08
132	1	66	2014-01-14	2018-01-01	2024-01-01	6.00274	3.96712	18.9164	4	1	1	0	0	0	0	0	0	0	2019-01-02	1.00274	0	2019-01-02	1.00274	1	2019-01-02	1.00274	14.1	6.64894	1	0.64	39.1	87.52	568.42	15.85	31.3	11.25	5.33	2.51	2.18	202	29	1.28
133	1	46	2015-01-01	2018-01-01	2024-01-01	6.00274	3.00274	19.8141	2	1	1	0	1	1	0	1	0	0	2018-11-20	0.884932	0	2018-11-20	0.884932	1	2018-11-20	0.884932	13.2	6.31313	1	3.15	37.7	50.32	651.46	26.1	1684	33.9	3.43	2.16	1.27	119	31.15	1.55
134	1	56	2017-10-01	2018-04-01	2024-01-01	5.75616	0.49863	23.5078	1	1	1	1	0	1	1	1	0	0	2021-03-01	2.91781	0	2021-03-01	2.91781	1	2021-03-01	2.91781	14.4	6.16039	1	10.6	42.5	67.6	935.06	22.72	198.4	41.4	2.68	2.75	1.91	46.9	32.19	1.45
135	0	53	2013-02-01	2018-01-01	2024-01-01	6.00274	4.91781	21.5019	4	0	0	0	0	0	0	0	1	0	2024-01-01	6.00274	0	2024-01-01	6.00274	0	2024-01-01	6.00274	11.1	6.47523	1	6.1	39.4	91.96	825.65	22.65	551.7	37.1	4.3	2.23	1.36	510	22.5	1.71
136	0	45	2015-09-01	2018-01-01	2024-01-01	6.00274	2.33699	23.5556	4	0	1	0	0	0	0	1	0	0	2021-01-01	3.00274	0	2021-01-01	3.00274	1	2021-01-01	3.00274	14.4	6.82044	1	4.85	37.5	64.87	1015.62	24.88	1555	34.9	4.75	2.26	1.88	105	38.75	1.75
137	1	48	2014-06-04	2018-01-01	2024-01-01	6.00274	3.58082	19.487	2	0	0	0	1	0	0	1	0	0	2024-01-01	6.00274	0	2024-01-01	6.00274	0	2024-01-01	6.00274	11	7.2314	1	3.5	41.5	56.09	987	32.15	150.7	34.98	3.32	2.28	1.74	118	23.14	1.84
138	1	32	2019-08-01	2020-02-01	2024-01-01	3.91781	0.50411	21.5	4	0	1	0	0	0	0	1	0	0	2024-01-01	3.91781	0	2024-01-01	3.91781	0	2024-01-01	3.91781	11.8	7.16161	1	13.74	41.4	72.62	821.44	24.96	142.6	14.95	4.12	2.11	2.02	579	21.7	1.28
139	0	79	2014-11-01	2018-01-01	2024-01-01	6.00274	3.16986	25.7117	4	1	1	0	0	0	0	1	0	0	2024-01-01	6.00274	0	2024-01-01	6.00274	0	2024-01-01	6.00274	12.2	7.02576	1	45.24	37.2	54.9	987	25.16	222.3	56.99	3.32	2.45	1.67	728	43.2	1.24
140	1	65	2020-12-01	2021-06-01	2024-01-01	2.5863	0.49863	29.03	4	1	1	0	0	0	0	1	0	0	2024-01-01	2.5863	0	2024-01-01	2.5863	0	2024-01-01	2.5863	12.5	7.04225	1	1.5	37.2	93.55	551.5	18.43	326.7	19.71	5.49	2.14	0.94	127	21.74	1.58
141	1	67	2014/8	2018-01-01	2024-01-01	6.00274	3.42192	31.0938	4	0	0	0	0	0	0	0	0	0	2024-01-01	6.00274	0	2024-01-01	6.00274	0	2024-01-01	6.00274	11.9	7.21184	1	3.1	41.1	56.83	1194.08	18.28	194.7	38.84	4.99	2.4	1.66	640	20.01	1.66
142	0	65	2014-05-01	2018-01-01	2024-01-01	6.00274	3.67397	23.8054	1	1	1	1	0	0	0	0	0	0	2024-01-01	6.00274	0	2024-01-01	6.00274	0	2024-01-01	6.00274	13.4	6.47803	1	0.3	37.4	45.76	843.84	23.72	1224	38.1	4.5	2.34	2.71	1046	40	1.59
143	0	60	2012-12-01	2018-01-01	2024-01-01	6.00274	5.08767	20.7111	4	1	1	0	0	0	0	1	0	0	2024-01-01	6.00274	0	2024-01-01	6.00274	0	2024-01-01	6.00274	12.1	6.68449	1	1.6	42.5	45.8	797.1	27.98	1174	44.6	5.2	2.27	2.27	375	40	2.01
144	1	32	2015-11-01	2018-01-01	2024-01-01	6.00274	2.16986	24.8889	1	1	1	0	0	0	0	1	0	0	2024-01-01	6.00274	0	2024-01-01	6.00274	0	2024-01-01	6.00274	11.2	7.16285	1	5.5	37.9	68.13	1099.62	29.07	531.5	39	4.58	2.16	2.38	405	32.8	2.12
145	1	58	2019-03-01	2019-09-01	2024-01-01	4.33699	0.50411	20.97	2	0	1	0	1	0	0	0	0	0	2024-01-01	4.33699	0	2024-01-01	4.33699	0	2024-01-01	4.33699	13.5	6.93257	1	0.5	34.9	77.14	519	17.35	46.78	14.2	4.07	2.14	2.01	78.5	23.12	1.43
146	0	65	2021-05-24	2021-11-24	2024-01-01	2.10411	0.5	23.8751	4	0	0	0	0	0	0	1	0	0	2024-01-01	2.10411	0	2024-01-01	2.10411	0	2024-01-01	2.10411	11.3	4.49285	1	1.3	30	54.12	1000.3	21.98	98.87	15.54	3.1	2.1	2.1	125	32.54	0.96
147	0	55	2015/7	2018-01-01	2024-01-01	6.00274	2.50685	24.3827	1	0	1	0	0	0	0	1	0	0	2024-01-01	6.00274	0	2024-01-01	6.00274	0	2024-01-01	6.00274	9.4	7.40715	2	0.3	40.8	314.42	971.25	29.83	504.1	33.9	5.28	2.28	2.12	787	16.61	1.06
148	0	57	2009-01-01	2018-01-01	2024-01-01	6.00274	9.00548	28.9461	4	0	1	0	0	0	0	1	0	0	2024-01-01	6.00274	0	2024-01-01	6.00274	0	2024-01-01	6.00274	10.9	8.4686	2	17.8	37.2	85.89	1769.48	25.87	33.69	13.37	4.13	2.49	1.82	3	29.19	0.82
149	0	37	2006-05-24	2018-01-01	2024-01-01	6.00274	11.6164	20.984	4	0	0	0	0	0	0	0	0	0	2024-01-01	6.00274	0	2024-01-01	6.00274	0	2024-01-01	6.00274	10.3	7.46826	2	33.08	38.2	56.34	1015.03	20.56	19.9	14.45	4.1	2.19	2.22	1900	19.26	1.38
150	0	45	2009/4	2018-01-01	2024-01-01	6.00274	8.7589	28.6303	1	0	1	0	0	0	1	0	0	0	2024-01-01	6.00274	0	2024-01-01	6.00274	0	2024-01-01	6.00274	11.2	9.49848	2	1.3	35	76.77	1633.23	23.82	370.9	43.82	4.61	1.94	2.53	1190	18.05	1.06
151	0	58	2013-01-01	2018-01-01	2024-01-01	6.00274	5.00274	21.7993	3	0	1	0	0	0	0	1	0	0	2024-01-01	6.00274	0	2024-01-01	6.00274	0	2024-01-01	6.00274	10.7	8.15903	2	10.44	40.2	86.34	1216.51	25.42	429.7	19.78	2.89	2.2	1.32	31	24.06	1.08
152	0	58	2012/7	2018-01-01	2024-01-01	6.00274	5.50685	20.5457	4	1	1	0	0	0	0	1	0	0	2024-01-01	6.00274	0	2024-01-01	6.00274	0	2024-01-01	6.00274	9.3	8.33333	2	6.61	34.8	76.14	1037.15	21.85	460.6	42.67	4.7	2.2	1.55	166	17.99	1.22
153	0	53	2017/5	2018-01-01	2024-01-01	6.00274	0.671233	26.3158	3	0	1	0	0	0	0	1	0	0	2024-01-01	6.00274	0	2024-01-01	6.00274	0	2024-01-01	6.00274	12.3	7.42031	2	0.3	44.4	72.42	1056.48	20.84	146.5	23.76	3.07	2.46	1.8	359	14.03	0.89
154	0	85	2014-11-01	2018-01-01	2024-01-01	6.00274	3.16986	18.9844	1	1	1	1	0	0	0	1	0	0	2024-01-01	6.00274	0	2024-01-01	6.00274	0	2024-01-01	6.00274	10.6	7.58086	2	11.32	42.9	145.77	1376.69	32.21	28.59	18.54	3.6	2.12	1.57	330	20.87	0.82
155	0	59	2013-12-06	2018-01-01	2024-01-01	6.00274	4.07397	23.5078	2	0	0	0	0	0	0	1	0	0	2024-01-01	6.00274	0	2024-01-01	6.00274	0	2024-01-01	6.00274	10.6	8.10731	2	12.2	38.09	45.09	789	20	25.17	47.3	4	1.95	1.83	1440	24.75	1.75
156	0	67	2013-06-01	2018-01-01	2024-01-01	6.00274	4.58904	31.0938	2	0	1	0	1	0	0	1	0	0	2018-03-01	0.161644	1	2018-03-01	0.161644	1	2018-03-01	0.161644	8.6	7.57025	2	1.8	33.4	45.2	882.45	28.02	481.1	39.8	5.05	2.48	2.92	14.4	28.31	1.01
157	1	64	2013-09-01	2018-01-01	2024-01-01	6.00274	4.33699	20.4897	3	0	1	0	0	1	0	0	0	0	2019-02-01	1.08493	1	2018-10-08	0.767123	1	2019-02-01	1.08493	8.4	7.40346	2	34.46	37	45.7	672.07	25.76	2308	63.1	4.03	2.13	1.29	351	22.93	1.72
158	0	37	2017-01-01	2018-01-01	2024-01-01	6.00274	1	23.2748	2	0	1	0	1	0	0	1	0	0	2024-01-01	6.00274	0	2024-01-01	6.00274	0	2024-01-01	6.00274	9.8	7.28863	2	0.9	38.4	90.79	796.08	22.52	125	25.17	4.07	2.04	1.57	136	15.63	1.43
159	0	56	2017-06-01	2018-01-01	2024-01-01	6.00274	0.586301	26.8274	3	1	0	1	1	1	0	0	0	0	2024-01-01	6.00274	1	2020-07-01	2.49863	0	2024-01-01	6.00274	13.6	7.27063	2	21.92	37.9	81.89	1017.37	23.22	94.3	41.2	4.19	2.15	1.51	275	22.46	1.12
160	0	56	2014-06-24	2018-01-01	2024-01-01	6.00274	3.52603	29.8962	2	1	1	0	1	0	0	1	0	0	2022-08-01	4.58356	0	2022-08-01	4.58356	1	2022-08-01	4.58356	12.1	8.05177	2	64.31	40.3	133.67	1197.6	31.86	2923	33.2	11.75	1.98	2.44	178	26.44	1.2
161	0	43	2014-10-31	2018-01-01	2024-01-01	6.00274	3.1726	27.2509	2	0	1	0	1	1	0	1	0	0	2019-02-01	1.08493	1	2019-02-01	1.08493	1	2019-02-01	1.08493	10.3	7.84167	2	1.1	33.8	76.35	1259.47	38.54	238.1	39.6	3.93	1.9	2.47	101	31.84	0.79
162	1	69	2015-02-01	2018-01-01	2024-01-01	6.00274	2.91781	19.4458	3	0	0	0	0	0	0	1	0	0	2024-01-01	6.00274	0	2024-01-01	6.00274	0	2024-01-01	6.00274	11.3	8.94716	2	5.88	37	59.51	1642.46	24.2	525.7	45.8	3.43	2.23	2.04	164	20.84	1.2
163	0	60	2009-06-15	2018-01-01	2024-01-01	6.00274	8.55342	18.9844	4	0	0	0	0	0	0	1	0	0	2020-09-07	2.68493	0	2020-09-07	2.68493	1	2020-09-07	2.68493	9.8	7.99574	2	3.4	29.1	89.75	784.77	24.06	606.3	32.6	3.74	2.08	1.33	478	39.89	1.2
164	0	43	2018-01-01	2018-07-01	2024-01-01	5.50685	0.49589	25.1	2	0	1	0	1	0	0	1	0	0	2024-01-01	5.50685	0	2024-01-01	5.50685	0	2024-01-01	5.50685	8.7	10.2934	2	1.7	37.9	33.9	1220.66	20.27	97.72	43.4	2.98	2.03	1.24	1013	30.59	1.08
165	0	55	2014-09-07	2018-01-01	2024-01-01	6.00274	3.32055	23.9512	2	1	1	0	1	0	1	1	0	0	2022-01-12	4.03288	0	2022-01-12	4.03288	1	2022-01-12	4.03288	9.5	7.36842	2	1.4	36.9	109.72	740.8	32.15	234.1	34.98	4.03	2.28	1.98	118	29	1.39
166	1	43	2015-12-01	2018-01-01	2024-01-01	6.00274	2.08767	26.4463	2	0	1	0	1	0	0	1	0	0	2024-01-01	6.00274	0	2024-01-01	6.00274	0	2024-01-01	6.00274	12.2	7.45156	2	67.26	39.6	63	1168.96	24.28	227.2	37.3	5.29	2.22	2.28	411	37.47	1.65
167	0	42	2019-03-01	2019-09-01	2024-01-01	4.33699	0.50411	26.3	3	0	1	0	0	0	0	1	0	0	2024-01-01	4.33699	0	2024-01-01	4.33699	0	2024-01-01	4.33699	12.1	7.42056	2	0.88	38.9	72.82	991.8	25.39	88.2	19.6	2.91	2.49	2.04	28.2	22.84	1.41
168	0	25	2019-03-01	2019-09-01	2024-01-01	4.33699	0.50411	16.98	4	1	1	0	0	1	0	1	0	0	2024-01-01	4.33699	0	2024-01-01	4.33699	0	2024-01-01	4.33699	7.5	9.80392	2	32.33	40.8	70.54	881.17	32.43	179.5	9.03	3.66	2.22	1.48	550	19.44	1.12
169	0	56	2019-10-01	2020-04-01	2024-01-01	3.75342	0.50137	21.3839	4	0	1	0	0	0	0	1	0	0	2024-01-01	3.75342	0	2024-01-01	3.75342	0	2024-01-01	3.75342	11.9	8.7535	2	1	41.7	51.38	434.78	16.27	293.5	20.28	4.86	2.18	0.97	331	7.41	1.2
170	0	35	2017-09-01	2018-03-01	2024-01-01	5.8411	0.49589	20.3052	4	0	1	0	0	0	0	0	0	0	2024-01-01	5.8411	0	2024-01-01	5.8411	0	2024-01-01	5.8411	11.4	9.99742	2	3.87	40.9	81.25	1843.25	32.56	88.18	19.2	3.35	2.1	2.26	962	31.19	1.13
171	0	61	2020-05-01	2020-11-01	2024-01-01	3.16712	0.50411	20.49	4	0	1	0	0	0	0	1	0	0	2024-01-01	3.16712	0	2024-01-01	3.16712	0	2024-01-01	3.16712	10.4	7.89323	2	1.4	35.6	111.22	1089.35	23.49	122.6	17.84	4.7	1.99	2.45	220	23.18	0.99
172	0	56	2020-05-01	2020-11-01	2024-01-01	3.16712	0.50411	24.7252	4	1	1	0	1	1	0	0	0	0	2024-01-01	3.16712	0	2024-01-01	3.16712	0	2024-01-01	3.16712	11.3	8.91932	2	11.2	39.6	80.39	991.9	14.27	264.2	16.9	3.36	2.3	1.69	144	36.92	1.26
173	1	67	2020-11-01	2021-05-01	2024-01-01	2.67123	0.49589	18.4965	4	0	1	0	0	0	0	1	0	0	2024-01-01	2.67123	0	2024-01-01	2.67123	0	2024-01-01	2.67123	9.2	10.1093	2	176.5	38.8	92.22	1212.92	31.93	16.3	22.33	4.24	1.48	3.84	1080	23.86	1.3
174	0	53	2002/2	2018-01-01	2024-01-01	6.00274	15.926	20.5151	4	0	1	0	0	0	0	0	0	0	2024-01-01	6.00274	1	2024-01-01	6.00274	0	2024-01-01	6.00274	10.4	10.1923	2	5.5	39.9	74.58	1651.35	31.49	26.8	14.6	4.37	2.09	3.59	587	30.3	1.31
175	0	34	2003/8	2018-01-01	2024-01-01	6.00274	14.4301	23.9198	4	0	0	0	0	0	0	1	0	0	2024-01-01	6.00274	0	2024-01-01	6.00274	0	2024-01-01	6.00274	9.5	9.0549	2	4.8	39.3	104.16	1671.11	37.51	531.6	27.06	4.08	2.4	3.99	1900	36.23	0.96
176	1	63	2013/1	2018-01-01	2024-01-01	6.00274	5.00274	17.301	1	1	1	0	0	0	0	0	0	0	2024-01-01	6.00274	0	2024-01-01	6.00274	0	2024-01-01	6.00274	13.6	7.35294	2	12.59	33.5	161.93	575.98	12.52	103.7	17.01	5.58	2.33	1.4	305	28.38	1.17
177	0	45	2008/1	2018-01-01	2024-01-01	6.00274	10.0082	24.3097	3	0	1	0	0	0	0	0	0	0	2024-01-01	6.00274	0	2024-01-01	6.00274	0	2024-01-01	6.00274	11.3	9.01789	2	0.3	45.5	58.16	2167.03	35.98	213.1	22.18	4.35	2.48	4.13	464	31.88	1.06
178	0	47	2015-10-08	2018-01-01	2024-01-01	6.00274	2.23562	29.0657	1	0	1	0	0	0	0	0	0	0	2024-01-01	6.00274	0	2024-01-01	6.00274	0	2024-01-01	6.00274	10.6	8.89114	2	1.8	42.5	94	1633.99	27.19	563.9	30.5	4.54	2.51	2.6	774	24.68	0.97
179	1	48	2017-08-01	2018-02-01	2024-01-01	5.91781	0.50411	28.982	1	0	1	0	0	0	0	0	0	0	2024-01-01	5.91781	0	2024-01-01	5.91781	0	2024-01-01	5.91781	10.2	8.51035	2	1.41	42.6	75.4	1857.51	34.46	693.4	28.08	3.89	2.27	2.38	387	20.76	0.98
180	0	39	2016/9	2018-01-01	2024-01-01	6.00274	1.33425	21.6311	1	1	1	0	0	0	1	1	0	0	2024-01-01	6.00274	0	2024-01-01	6.00274	0	2024-01-01	6.00274	12.3	8.68261	2	6.9	38.6	82.7	905.41	22.98	426.8	29.78	5.79	2.48	1.78	110	26.73	1.4
181	1	48	2009/10	2018-01-01	2024-01-01	6.00274	8.25753	18.5901	1	0	1	0	0	0	0	1	0	0	2024-01-01	6.00274	0	2024-01-01	6.00274	0	2024-01-01	6.00274	11.7	9.65648	2	1.72	37.2	74.76	1171.69	22.73	373.8	17.13	2.79	2.39	1.61	28.4	21.4	1.5
182	0	55	2007-04-02	2018-01-01	2024-01-01	6.00274	10.7589	22.4813	4	0	0	0	0	0	0	0	0	0	2024-01-01	6.00274	0	2024-01-01	6.00274	0	2024-01-01	6.00274	11.1	8.13313	2	1.9	35.6	106.55	958.22	28.35	863.6	39.45	2.51	2.36	1.64	712	31.67	1.26
183	0	45	2016-04-01	2018-01-01	2024-01-01	6.00274	1.75342	24.093	3	0	1	0	0	0	0	1	0	0	2024-01-01	6.00274	0	2024-01-01	6.00274	0	2024-01-01	6.00274	12.2	7.61124	2	5.5	44.4	70.37	1271.55	29.25	381.7	31.08	4.84	2.35	2.35	412	22.94	1.11
184	0	37	2012-12-01	2018-01-01	2024-01-01	6.00274	5.08767	22.6474	1	0	1	0	0	0	0	0	0	0	2024-01-01	6.00274	0	2024-01-01	6.00274	0	2024-01-01	6.00274	12.2	8.15594	2	6.1	38.7	622.42	1480.67	37.5	88.33	28.3	3.67	2.13	2.92	1900	25.92	1.45
185	1	50	2009-01-01	2018-01-01	2024-01-01	6.00274	9.00548	22.7573	1	0	1	0	0	0	0	1	0	0	2024-01-01	6.00274	0	2024-01-01	6.00274	0	2024-01-01	6.00274	10.9	10.1937	2	3.4	41.5	48.84	1680.48	34.07	53.63	31.03	3.97	2.52	2.21	563	26.38	1.05
186	0	66	2011-01-01	2018-01-01	2024-01-01	6.00274	7.00548	22.3214	1	0	0	0	0	0	0	0	0	0	2024-01-01	6.00274	0	2024-01-01	6.00274	0	2024-01-01	6.00274	10.6	9.75927	2	1.1	42.1	74.72	1101.1	25.95	119.9	26.59	5.97	2.65	2.66	674	21.32	1.38
187	0	54	2013/6	2018-01-01	2024-01-01	6.00274	4.58904	26.5197	1	0	1	0	0	0	0	0	0	0	2024-01-01	6.00274	0	2024-01-01	6.00274	0	2024-01-01	6.00274	11.5	9.73085	2	18.51	31.4	100.86	928.83	28.9	761.3	23.47	3.67	2.14	2.33	675	26.82	1.18
188	0	44	2011-01-01	2018-01-01	2024-01-01	6.00274	7.00548	32.0499	4	0	1	0	0	0	0	0	0	0	2024-01-01	6.00274	0	2024-01-01	6.00274	0	2024-01-01	6.00274	11.8	7.29144	2	11.21	36.7	59.9	1223.3	23.99	30.7	10.13	3.5	1.87	1.7	529	40	1.71
189	0	25	2015/4	2018-01-01	2024-01-01	6.00274	2.75616	21.3551	4	0	1	0	0	0	0	0	0	0	2024-01-01	6.00274	0	2024-01-01	6.00274	0	2024-01-01	6.00274	10.6	9.17191	2	4.6	38.2	56	1784.55	21.36	45.1	30.997	3.21	2.34	1.99	106	25.44	1.24
190	1	50	2014/5	2018-01-01	2024-01-01	6.00274	3.67397	25.6055	4	0	1	0	0	0	0	0	0	0	2024-01-01	6.00274	0	2024-01-01	6.00274	0	2024-01-01	6.00274	10.6	10.1497	2	0.4	40.6	100.5	1163.22	29.46	276	22.89	4.41	2.71	1.95	85.1	34.82	1.4
191	1	61	2006-01-01	2018-01-01	2024-01-01	6.00274	12.0082	19.1347	1	1	1	0	0	0	1	1	0	0	2021-09-04	3.67671	0	2021-09-04	3.67671	1	2021-09-04	3.67671	10.1	8.43283	2	13.6	42.9	99.54	1094.51	24.22	35.1	29.1	5.06	2.43	2.24	878	25.96	1.85
192	0	36	2017/3	2018-01-01	2024-01-01	6.00274	0.838356	20.7612	3	0	1	1	0	0	0	1	0	0	2024-01-01	6.00274	0	2024-01-01	6.00274	0	2024-01-01	6.00274	12.5	8.18182	2	5.26	42.5	76.68	1559.77	28.36	730.6	50.71	2.76	2.04	2.77	333	31.27	1.27
193	1	33	2016-01-01	2018-01-01	2024-01-01	6.00274	2.00274	21.6333	1	0	1	0	0	0	0	0	1	0	2024-01-01	6.00274	0	2024-01-01	6.00274	0	2024-01-01	6.00274	11.5	7.8125	2	0.2	46.9	45.6	1380.48	27.34	31.46	17.97	5.4	2.53	3.8	293	28.94	1.27
194	0	56	2013-08-10	2018-01-01	2024-01-01	6.00274	4.39726	22.06	1	0	1	0	0	0	0	1	1	1	2018-06-05	0.424658	0	2018-06-05	0.424658	1	2018-06-05	0.424658	10.5	8.83257	2	7	39.8	67.89	1265.89	35.9	29.74	15.15	4.52	1.63	2.2	296	21.67	1.05
195	0	67	2015/6	2018-01-01	2024-01-01	6.00274	2.58904	17.0403	1	0	1	0	0	0	0	1	1	0	2024-01-01	6.00274	0	2024-01-01	6.00274	0	2024-01-01	6.00274	10.6	8.21365	2	1.74	43.9	144.38	1120.12	16.69	259.2	65.87	3.27	2.42	1.84	101	30.4	1.33
196	1	48	2003-12-01	2018-01-01	2024-01-01	6.00274	14.0959	28.6726	1	0	1	0	0	0	1	1	0	0	2019-11-01	1.83288	0	2019-11-01	1.83288	1	2019-11-01	1.83288	12	7.29167	2	0.64	40.8	51.14	987.24	26.95	113.3	28.1	8.3	2.08	1.63	401	30.78	1.24
197	0	33	2016-11-01	2018-01-01	2024-01-01	6.00274	1.16712	24.2123	1	0	1	0	1	0	0	0	0	0	2018-12-22	0.972603	0	2018-12-22	0.972603	1	2018-12-22	0.972603	13.2	7.70416	2	12.59	38.2	45.2	939.4	21.52	19	22.79	3.65	2.19	1.48	125	17.72	1.2
198	0	34	2014-08-01	2018-01-01	2024-01-01	6.00274	3.42192	30.8594	4	0	1	0	0	0	0	1	0	0	2024-01-01	6.00274	0	2024-01-01	6.00274	0	2024-01-01	6.00274	10.2	7.29089	2	51	38.8	63.61	1208.16	34.04	134.2	18.47	4.07	2.19	1.77	98	31.36	1.4
199	0	54	2017-12-01	2018-06-01	2024-01-01	5.58904	0.49863	23.01	4	1	0	0	0	0	0	0	0	0	2024-01-01	5.58904	0	2024-01-01	5.58904	0	2024-01-01	5.58904	9.6	9.60122	2	1.9	39.1	68.98	958.66	22.15	204.1	24.33	5.21	2.07	1.58	377	16.98	1.33
200	0	66	2014/12	2018-01-01	2024-01-01	6.00274	3.08767	22.4913	2	1	1	0	1	0	0	1	0	0	2024-01-01	6.00274	0	2024-01-01	6.00274	0	2024-01-01	6.00274	10.4	9.84031	2	1.72	39.2	92.04	1282.99	22.53	29.84	16.25	3.92	2.36	2.33	146	30.61	1.17
201	1	57	2014/5	2018-01-01	2024-01-01	6.00274	3.67397	25.9959	3	1	0	0	0	0	1	1	0	0	2024-01-01	6.00274	0	2024-01-01	6.00274	0	2024-01-01	6.00274	12.7	7.84549	2	16.9	41.7	210.6	1583.22	30.04	724.2	40.83	4.29	2.48	2.65	484	24.31	1.06
202	0	45	2018-02-25	2018-08-25	2024-01-01	5.35616	0.49589	26.79	3	0	1	0	0	0	0	1	0	0	2024-01-01	5.35616	0	2024-01-01	5.35616	0	2024-01-01	5.35616	11	8.44156	2	17.8	40.9	31.1	700.98	23.14	150.7	34.98	3.66	2.28	1.74	118	23.14	1.16
203	0	43	2006-09-01	2018-01-01	2024-01-01	6.00274	11.3425	21.97	3	0	0	0	0	0	0	0	0	0	2024-01-01	6.00274	0	2024-01-01	6.00274	0	2024-01-01	6.00274	10.6	10.1078	2	6.1	39.6	50.42	888.53	22.88	42.16	25.73	1.6	1.33	1.22	102	15.85	1.39
204	0	65	2020-03-05	2020-09-05	2024-01-01	3.32329	0.50411	20.0079	1	0	1	0	0	1	0	1	0	0	2021-08-01	0.90411	0	2021-08-01	0.90411	1	2021-08-01	0.90411	11.1	9.44493	2	2.5	41.9	43.6	741.29	21.06	202.5	20.66	3.67	2.28	0.99	272	32.01	1.45
205	1	76	2016-07-09	2018-01-01	2024-01-01	6.00274	1.48219	23.8751	3	0	1	0	0	0	0	1	0	0	2024-01-01	6.00274	0	2024-01-01	6.00274	0	2024-01-01	6.00274	11.9	9.74026	2	0.7	39.7	92.23	1126.2	19.5	924.5	33.21	4.28	2.17	2.04	605	30.12	1.4
206	0	68	2013/8	2018-01-01	2024-01-01	6.00274	4.42192	22.719	1	0	1	0	0	0	0	1	0	0	2024-01-01	6.00274	0	2024-01-01	6.00274	0	2024-01-01	6.00274	13.1	7.43531	2	1.3	36.9	45.6	1159.44	21.07	447.3	27.02	3.96	2.13	1.98	976	18.43	1.27
207	0	44	2016-04-01	2018-01-01	2024-01-01	6.00274	1.75342	22.913	2	0	1	0	1	0	0	1	0	0	2020-05-01	2.33151	0	2020-05-01	2.33151	1	2020-05-01	2.33151	10	8.27206	2	151.87	37.2	45.2	890.5	32.15	583.1	27.61	4.9	2.13	1.08	251	16.53	1.24
208	1	38	2018-01-24	2018-07-24	2024-01-01	5.44384	0.49589	22.84	2	0	1	0	1	0	0	1	0	0	2024-01-01	5.44384	0	2024-01-01	5.44384	0	2024-01-01	5.44384	11.7	9.13539	2	9.9	41.6	200.84	430.05	9.35	1797	19.41	4.7	2.52	0.98	27.5	40	1.52
209	1	49	2019-01-18	2019-07-18	2024-01-01	4.46027	0.49589	21.7181	3	0	0	0	0	0	0	1	0	0	2024-01-01	4.46027	0	2024-01-01	4.46027	0	2024-01-01	4.46027	11.5	9.19732	2	1	40.4	50	912	22.69	118.2	27.75	4.6	2.23	1.99	677	26.71	1.06
210	0	45	2009/12	2018-01-01	2024-01-01	6.00274	8.09041	23.17	1	0	1	0	0	0	0	1	0	0	2024-01-01	6.00274	0	2024-01-01	6.00274	0	2024-01-01	6.00274	12.1	7.40101	2	2.69	44	62.93	730.45	24.75	148.3	22.51	7.8	2.41	1.45	28.3	23.08	1.34
211	0	68	2019-06-01	2019-12-01	2024-01-01	4.08767	0.50137	23.03	3	0	1	0	0	1	0	1	0	0	2024-01-01	4.08767	0	2024-01-01	4.08767	0	2024-01-01	4.08767	12	7.69231	2	24.8	40.2	84.76	520.95	40.2	308	16.72	4.53	2.3	1.09	228	14.1	1.11
212	0	57	2017-01-01	2018-01-01	2024-01-01	6.00274	1	29.4078	4	0	1	0	0	0	0	0	0	0	2024-01-01	6.00274	0	2024-01-01	6.00274	0	2024-01-01	6.00274	11.8	9.6302	2	1.2	41.3	52.89	528.76	41.3	149.9	34.31	5.52	2.36	1.65	155	25.06	0.97
213	0	70	2019-01-01	2019-07-01	2024-01-01	4.50685	0.49589	18.18	1	0	1	0	1	1	0	1	0	1	2020-11-09	1.36164	0	2024-01-01	4.50685	0	2024-01-01	4.50685	10.7	7.64656	2	3.11	43.8	55.4	514.39	43.8	199.6	16.4	5.36	2.41	1.8	136	18.62	1.58
214	1	50	2020-10-01	2021-04-01	2024-01-01	2.75342	0.49863	19.5918	1	0	1	0	0	1	0	1	0	0	2024-01-01	2.75342	0	2024-01-01	2.75342	0	2024-01-01	2.75342	13.8	8.15217	2	1.4	23	71.54	682.23	7.61	88.8	18.55	5.79	2.22	1.31	511	40.6	1.07
215	0	60	2016-02-01	2018-01-01	2024-01-01	6.00274	1.91781	16.7	1	0	0	0	0	0	0	0	0	0	2024-01-01	6.00274	0	2024-01-01	6.00274	0	2024-01-01	6.00274	10.6	8.6053	2	12.2	52	105.75	1043.21	15.22	12.78	18.96	6.25	2.32	2.16	190	62.8	1.05
216	0	61	2019-04-01	2019-10-01	2024-01-01	4.25479	0.50137	22.6474	2	1	1	0	1	0	1	1	0	0	2024-01-01	4.25479	0	2024-01-01	4.25479	0	2024-01-01	4.25479	12.1	9.25126	2	1.6	18	132.74	914.19	24.94	1119	43.31	3.5	2.29	2	102	25.88	1.17
217	1	61	2020-12-01	2021-06-01	2024-01-01	2.5863	0.49863	23.1481	1	0	1	0	0	0	0	1	0	0	2024-01-01	2.5863	0	2024-01-01	2.5863	0	2024-01-01	2.5863	10.7	9.34579	2	0.4	14	45.38	1296.8	27.26	165.4	15.12	3.94	2.26	2.98	534	33.53	1
218	0	48	2020-05-01	2020-11-01	2024-01-01	3.16712	0.50411	26.5731	1	0	1	0	0	0	0	1	0	0	2024-01-01	3.16712	0	2024-01-01	3.16712	0	2024-01-01	3.16712	10.2	8.82353	2	4.8	37.9	91.51	321.02	24.79	230.9	44.32	4.88	2.43	1.74	111	23.91	1.17
219	1	54	2017-10-25	2018-04-25	2024-01-01	5.69041	0.49863	22.4082	1	1	1	0	1	0	1	0	0	0	2024-01-01	5.69041	0	2024-01-01	5.69041	0	2024-01-01	5.69041	10	9.375	2	52.86	19	131.84	744.91	29.76	164.4	26.83	5.62	2.23	1.57	131	26.83	1.13
220	1	77	2013-01-01	2018-01-01	2024-01-01	6.00274	5.00274	20.7612	4	0	1	1	0	0	0	1	0	0	2022-05-27	4.40274	1	2022-05-27	4.40274	1	2022-05-27	4.40274	10.9	8.4686	2	6.7	38.3	59.68	1292.82	36.49	1422	27.6	3.95	1.99	2.61	307	29.37	1.61
221	1	71	2017-07-03	2018-01-01	2024-01-01	6.00274	0.49863	23.9188	1	0	1	0	0	0	0	0	0	0	2024-01-01	6.00274	0	2024-01-01	6.00274	0	2024-01-01	6.00274	13.6	8.7535	2	1.6	39.2	84.24	731.32	14.73	307.4	39.4	3	1.96	1	790	17.85	1.53
222	0	56	2014-02-01	2018-01-01	2024-01-01	6.00274	3.91781	24.3091	2	0	1	1	1	1	1	1	0	1	2019-03-01	1.16164	0	2020-05-01	2.33151	1	2020-05-01	2.33151	10.6	10.1078	2	0.4	30.4	69.2	499.79	7.49	584.3	35.1	4.87	2.5	1.24	7.42	29.35	1.12
223	1	56	2013-01-09	2018-01-01	2024-01-01	6.00274	4.98082	17.8125	4	1	1	0	1	1	0	1	0	0	2024-01-01	6.00274	0	2024-01-01	6.00274	0	2024-01-01	6.00274	10.4	7.39645	2	6.9	37.8	68.67	1019.32	24.24	490.4	29.9	3.86	2.28	1.81	153	29.41	1.57
224	0	37	2009-01-01	2018-01-01	2024-01-01	6.00274	9.00548	16.901	4	1	0	0	0	0	0	0	1	0	2019-07-01	1.49589	0	2019-07-01	1.49589	1	2019-07-01	1.49589	12.7	7.45645	2	1.9	38.4	54.9	825.47	23.9	579.6	37.8	2.48	2.71	1.59	138	36.32	1.53
225	1	56	2017-11-10	2018-05-10	2024-01-01	5.64932	0.49589	22.6726	4	0	0	1	0	0	0	0	0	0	2024-01-01	5.64932	0	2024-01-01	5.64932	0	2024-01-01	5.64932	12.2	7.25751	2	2.5	31.6	72.08	474.1	19.9	420.4	38.4	3.27	1.95	1.18	141	15.36	1.47
226	0	69	2007-01-01	2018-01-01	2024-01-01	6.00274	11.0082	19.6312	3	1	1	0	0	1	1	1	0	0	2021-03-01	3.16438	1	2021-03-01	3.16438	1	2021-03-01	3.16438	11.1	9.11626	2	0.4	34.8	68.93	1219.49	26.43	612.2	37.3	3.75	2.17	1.21	160	37	1.15
227	0	41	2012-07-01	2018-01-01	2024-01-01	6.00274	5.50685	26.7857	4	1	1	0	1	1	1	1	0	0	2018-08-01	0.580822	0	2018-08-01	0.580822	1	2018-08-01	0.580822	12.7	8.28844	2	1.72	33.5	50.42	733.46	21.49	3000	30.7	3.63	2.3	2.26	213	21.95	0.96
228	1	58	2011-02-01	2018-01-01	2024-01-01	6.00274	6.92055	23.5482	2	0	0	0	1	0	0	0	0	0	2021-11-01	3.83562	0	2021-11-01	3.83562	1	2021-11-01	3.83562	10.8	7.86834	2	2.4	38.7	54	854.75	20.58	87.71	49.1	5.79	2.37	1.61	98.2	31.7	1.57
229	0	73	2014-10-03	2018-01-01	2024-01-01	6.00274	3.24932	21.7181	4	0	0	0	0	0	0	1	0	0	2019-09-05	1.67671	0	2019-09-05	1.67671	1	2019-09-05	1.67671	11.5	10.0334	2	6.7	40.8	49.87	1433.76	42.06	2111.1	50	3.82	1.75	2.38	485	35.63	1.1
230	1	70	2017-01-01	2018-01-01	2024-01-01	6.00274	1	23.4236	3	0	1	0	0	0	0	1	0	0	2024-01-01	6.00274	0	2024-01-01	6.00274	0	2024-01-01	6.00274	11.4	8.00613	2	17.8	38.9	45.6	1078.34	22.13	1477	33.5	4.08	2.44	1.83	34.6	21.28	1.56
231	0	57	2005-01-01	2018-01-01	2024-01-01	6.00274	13.0082	22.1591	4	1	1	0	1	0	1	0	0	0	2024-01-01	6.00274	0	2024-01-01	6.00274	0	2024-01-01	6.00274	12.4	7.95093	2	12.98	42.8	50.07	1826.34	20.324	886.5	33.8	5.7	2.04	2.72	1900	35.37	1.23
232	1	62	2015-11-01	2018-01-01	2024-01-01	6.00274	2.16986	19.6283	4	0	1	0	0	0	0	1	0	0	2024-01-01	6.00274	0	2024-01-01	6.00274	0	2024-01-01	6.00274	10.3	8.91619	2	0.3	36.7	56.6	916.08	22.86	708.7	39.6	5.5	2.52	1.92	359	25.31	1.34
233	0	45	2017-08-11	2018-02-11	2024-01-01	5.89041	0.50411	19.9594	2	0	1	0	1	0	1	1	0	0	2022-12-01	4.80548	0	2022-12-01	4.80548	1	2022-12-01	4.80548	12.2	10.0596	2	3.1	37.6	47.16	1512.21	44.1	25.25	48.7	3.75	1.94	2.9	290	27.88	1.46
234	1	32	2017-08-10	2018-02-10	2024-01-01	5.89315	0.50411	27.2392	2	0	1	0	1	0	0	1	0	0	2021-02-01	2.97808	0	2021-02-01	2.97808	1	2021-02-01	2.97808	9.3	8.84267	2	119.15	40.5	87.8	481.08	13.56	58.12	50.7	4.85	2.14	1.04	284	21.5	1.07
235	1	64	2006-11-02	2018-01-01	2024-01-01	6.00274	11.1726	22.4766	4	1	1	0	0	0	0	1	0	0	2018-12-21	0.969863	0	2018-12-21	0.969863	1	2018-12-21	0.969863	9.5	10.0251	2	1.7	35.8	57.72	820.08	34.48	566.5	41.7	4.19	2.38	2.12	1073	27.94	1.39
236	0	54	2014-11-17	2018-01-01	2024-01-01	6.00274	3.12603	23.255	2	0	1	1	1	0	0	1	0	0	2021-08-01	3.58356	0	2021-08-01	3.58356	1	2021-08-01	3.58356	11.5	9.08501	2	165.94	41.9	62.61	1237.18	28.77	337.8	44.4	4.73	2.45	2.74	226	26.47	1.36
237	0	69	2012-12-01	2018-01-01	2024-01-01	6.00274	5.08767	21.9671	4	0	1	0	0	0	0	0	1	0	2024-01-01	6.00274	0	2024-01-01	6.00274	0	2024-01-01	6.00274	11	9.22532	2	171.78	35.8	72.86	989	26.9	567	64.8	3.89	2.11	2.67	345	26.89	1.36
238	1	73	2011-09-01	2018-01-01	2024-01-01	6.00274	6.33973	21.7193	2	0	0	1	1	0	0	1	0	0	2024-01-01	6.00274	0	2024-01-01	6.00274	0	2024-01-01	6.00274	12	9.65909	2	4.95	36	73.5	1101.23	28.87	877	41.5	4.96	2.61	1.89	1271	40	1.43
239	0	56	2017-04-01	2018-01-01	2024-01-01	6.00274	0.753425	22.4719	2	0	1	0	1	0	0	1	0	0	2023-04-01	5.24932	0	2023-04-01	5.24932	1	2023-04-01	5.24932	9.9	8.76824	2	14.2	37	53.57	969.87	24.15	140.9	41	5.61	2.08	1.75	509	24.3	1.5
240	1	50	2017-04-16	2018-01-01	2024-01-01	6.00274	0.712329	24.6094	2	0	1	0	1	0	0	1	0	0	2024-01-01	6.00274	0	2024-01-01	6.00274	0	2024-01-01	6.00274	11.5	9.11125	2	1.5	37.1	33.9	1145.29	26.45	229	45.4	4.25	2.07	2.03	146	27.34	1.59
241	0	58	2014-06-28	2018-01-01	2024-01-01	6.00274	3.51507	32.05	2	0	1	0	1	0	0	1	0	0	2019-04-01	1.24658	0	2019-04-01	1.24658	1	2019-04-01	1.24658	11.3	8.0159	2	0.8	41.2	151.38	1319.95	29.33	202.3	44.2	3.06	1.98	1.98	507	22.96	1.26
242	0	56	2013-01-01	2018-01-01	2024-01-01	6.00274	5.00274	23.9673	3	1	1	0	0	0	0	0	0	0	2024-01-01	6.00274	0	2024-01-01	6.00274	0	2024-01-01	6.00274	11.3	9.50393	2	1.1	36.6	141.2	1163.59	22.65	204.3	43.5	2.52	2.07	2.07	626	31.01	1.24
243	1	60	2010-05-13	2018-01-01	2024-01-01	6.00274	7.64384	22.6562	2	0	0	0	1	0	0	1	0	0	2019-07-31	1.57808	0	2019-07-31	1.57808	1	2019-07-31	1.57808	13.4	7.46269	2	0.8	40.6	45.4	1226.87	38.02	672	32	5.31	2.43	2.02	471	17.45	1.19
244	1	58	2011-06-01	2018-01-01	2024-01-01	6.00274	6.59178	31.1846	1	0	1	0	0	0	0	0	0	0	2024-01-01	6.00274	0	2024-01-01	6.00274	0	2024-01-01	6.00274	9.9	10.3212	2	172.87	38	44.7	949.02	23.81	52.99	51.1	7.52	2.38	2.31	393	33.32	1.56
245	0	34	2015-03-26	2018-01-01	2024-01-01	6.00274	2.7726	20.8467	3	0	1	0	0	1	0	1	0	0	2024-01-01	6.00274	1	2024-01-01	6.00274	0	2024-01-01	6.00274	10.3	7.3551	2	0.733418	40.1	134.91	826.76	28.61	858.8	36.1	4.79	2.26	1.03	81.5	17.46	1.62
246	1	48	2016-05-06	2018-01-01	2024-01-01	6.00274	1.65753	25.4767	3	1	1	0	0	1	0	1	0	1	2019-04-05	1.25753	0	2022-03-01	4.16438	1	2022-03-01	4.16438	10.6	8.16401	2	1.42209	40.2	162.71	861.44	22.15	636.2	46.1	6.9	2.32	1.8	88.9	39.18	1.71
247	0	52	2014-12-01	2018-01-01	2024-01-01	6.00274	3.08767	25.7812	4	1	0	1	0	0	0	1	0	0	2020-11-01	2.83562	0	2020-11-01	2.83562	1	2020-11-01	2.83562	12	8.68056	2	15.46	34.3	107.05	1166.6	17.76	889.7	40.9	3.69	2.09	1.57	187	40	1.2
248	1	62	2015-01-24	2018-01-01	2024-01-01	6.00274	2.93973	18.2857	2	1	1	1	1	0	0	1	0	0	2019-02-01	1.08493	0	2019-02-01	1.08493	1	2019-02-01	1.08493	10.1	9.96975	2	1.7	35.1	150.89	581.29	22.61	208.4	37.2	3.21	2.18	0.48	16.8	36.25	1.2
249	0	38	2015-06-01	2018-01-01	2024-01-01	6.00274	2.58904	22.1453	3	0	0	0	0	0	0	1	0	0	2024-01-01	6.00274	0	2024-01-01	6.00274	0	2024-01-01	6.00274	9.4	10.2291	2	41.6	39.4	87.2	1549.08	27.29	855.7	41.8	3.32	2.97	1.7	15	29.4	1.53
250	1	30	2019-05-01	2019-11-01	2024-01-01	4.16986	0.50411	22.55	4	0	1	0	0	0	0	1	0	0	2024-01-01	4.16986	0	2024-01-01	4.16986	0	2024-01-01	4.16986	8.5	7.96569	2	1	31.6	52.57	635.33	17.18	26.4	10.36	5.51	2.24	1.28	254	34.69	1.65
251	0	56	2017-11-01	2018-05-01	2024-01-01	5.67397	0.49589	28.3447	3	1	1	1	0	0	0	1	0	0	2024-01-01	5.67397	0	2024-01-01	5.67397	0	2024-01-01	5.67397	10	10.1562	2	6.38	41.5	57.73	1178.54	27.93	152.5	19.78	3.32	2.23	2.44	598	20.64	1.37
252	1	67	2020-05-01	2020-11-01	2024-01-01	3.16712	0.50411	22.72	4	0	1	0	0	0	0	1	1	0	2024-01-01	3.16712	0	2024-01-01	3.16712	0	2024-01-01	3.16712	10.5	8.43953	2	0.5	35.8	45.7	864.8	23.55	384.2	35.49	5.1	2.18	1.97	498	25.61	1.7
253	0	53	2019-05-01	2019-11-01	2024-01-01	4.16986	0.50411	28.2828	4	0	1	0	1	0	0	1	1	0	2024-01-01	4.16986	0	2024-01-01	4.16986	0	2024-01-01	4.16986	12	7.57576	2	1.2	36	44.7	1208	18.43	338	56.99	4.9	2.28	2.01	139	33.5	1.2
254	1	54	2020-06-01	2020-12-01	2024-01-01	3.08493	0.50137	20.07	3	0	1	0	0	0	0	1	0	0	2021-11-14	0.953425	1	2021-10-31	0.915068	1	2021-11-14	0.953425	11	8.91266	2	20.22	38.7	50.3	1085.1	14.27	22.42	18.46	4.3	2.24	2.06	89.5	31.15	1.67
255	0	56	2011-11-01	2018-01-01	2024-01-01	6.00274	6.1726	23.1834	4	0	1	0	0	0	1	1	0	0	2024-01-01	6.00274	0	2024-01-01	6.00274	0	2024-01-01	6.00274	10.4	9.86653	2	0.7	33.6	89.75	699.3	19.38	91.5	16.45	5.56	1.89	2.17	224	17.79	0.9
256	0	56	2021-03-01	2021-09-01	2024-01-01	2.33425	0.50411	21.2031	2	0	1	0	1	1	0	1	0	0	2024-01-01	2.33425	0	2024-01-01	2.33425	0	2024-01-01	2.33425	10.8	9.70729	2	5.15	37	129.04	1114.72	37.67	31.3	18.9	6.39	2.12	2.82	149	28.27	1.27
257	1	50	2014-01-01	2018-01-01	2024-01-01	6.00274	4.00274	26.0375	2	1	1	0	1	1	0	0	0	0	2024-01-01	6.00274	1	2021-01-01	3.00274	0	2024-01-01	6.00274	12	7.53205	2	21.94	38.3	138.9	990.2	25.67	106	25.03	6.48	2.13	1.79	667	28.31	1.1
258	0	60	2016-08-01	2018-01-01	2024-01-01	6.00274	1.41918	24.0238	4	1	1	0	0	1	1	1	0	0	2022-12-23	4.97808	1	2021-12-01	3.91781	1	2022-12-23	4.97808	10.1	9.42072	2	96.34	35.1	88.03	853.2	26.89	3000	29.38	3.3	2.38	1.88	535	35.59	1.31
259	1	56	2019-08-01	2020-02-01	2024-01-01	3.91781	0.50411	23.1405	4	1	1	0	0	0	0	0	0	0	2024-01-01	3.91781	1	2023-07-01	3.4137	0	2024-01-01	3.91781	12.3	8.54949	2	1.28	43.3	92.86	1125.76	24.89	50.21	27.47	5.59	2.33	2.04	127	40	1.12
260	0	40	2007/1	2018-01-01	2024-01-01	6.00274	11.0082	19.8839	4	0	0	0	0	0	0	0	0	0	2024-01-01	6.00274	0	2024-01-01	6.00274	0	2024-01-01	6.00274	12.1	10.3306	2	0.3	38.4	90.16	1121.31	32.85	1931	46.78	3.99	2.39	3.39	159	17.23	1.03
261	0	40	2008-01-01	2018-01-01	2024-01-01	6.00274	10.0082	22.3457	4	0	0	1	0	0	0	0	0	0	2024-01-01	6.00274	0	2024-01-01	6.00274	0	2024-01-01	6.00274	13.7	9.03051	2	14.46	35.9	65	1175.57	21.52	59.13	18.42	4.16	1.84	2.52	1303	30.39	1.01
262	1	64	2014/11	2018-01-01	2024-01-01	6.00274	3.16986	27.72	3	1	0	0	0	0	0	0	0	0	2024-01-01	6.00274	0	2024-01-01	6.00274	0	2024-01-01	6.00274	12.1	9.7229	2	0.4	47.4	101.77	987.96	26.65	13.74	22.36	5.31	2.15	1.94	1069	27.62	0.8
263	0	46	2011-06-01	2018-01-01	2024-01-01	6.00274	6.59178	17.5	1	1	1	0	0	0	0	0	0	0	2024-01-01	6.00274	0	2024-01-01	6.00274	0	2024-01-01	6.00274	11.6	8.672	2	1.4	40.6	108.07	847.03	11.14	86.5	29.36	5.92	2.23	1.24	45.8	24.25	1.63
264	0	49	2000-01-01	2018-01-01	2024-01-01	6.00274	18.0137	24.43	4	0	0	0	1	0	0	0	0	0	2024-01-01	6.00274	0	2024-01-01	6.00274	0	2024-01-01	6.00274	12.3	9.81894	2	10.6	38.7	129.55	1489.49	37.16	684.5	35.97	6.27	2.47	1.46	113	19.05	1.39
265	0	53	2011-04-01	2018-01-01	2024-01-01	6.00274	6.7589	25	1	1	0	0	0	0	1	0	0	0	2024-01-01	6.00274	0	2024-01-01	6.00274	0	2024-01-01	6.00274	12.8	9.3149	2	0.2	36	43.6	975.98	22.66	213.4	20.18	3.75	2.26	1.15	3	23.05	1.35
266	1	55	2013/9	2018-01-01	2024-01-01	6.00274	4.33699	23.75	1	1	1	0	0	0	1	0	0	0	2024-01-01	6.00274	0	2024-01-01	6.00274	0	2024-01-01	6.00274	12.9	10.036	2	26.3	41.8	54.41	540.14	12.03	11.1	29.87	6.4	2.49	1.38	127	8.55	1.25
267	1	38	2014/9	2018-01-01	2024-01-01	6.00274	3.33699	20.9419	2	0	1	0	1	0	0	1	0	0	2024-01-01	6.00274	0	2024-01-01	6.00274	0	2024-01-01	6.00274	12.5	10.049	2	1.9	37.5	88.4	849.17	11.94	39.28	29.84	3.32	2.32	1.34	36.2	21.7	1.08
268	1	49	2015-04-01	2018-01-01	2024-01-01	6.00274	2.75616	23.1834	4	0	1	1	0	1	1	1	0	0	2020-03-01	2.16438	0	2020-03-01	2.16438	1	2020-03-01	2.16438	13.6	8.91681	2	4.5	38.3	54.9	1131.67	25.29	423.8	22.03	4.6	2.3	1.63	313	24.13	1.32
269	0	56	2005-05-01	2018-01-01	2024-01-01	6.00274	12.6795	19.1406	3	0	0	0	0	0	0	1	0	0	2024-01-01	6.00274	0	2024-01-01	6.00274	0	2024-01-01	6.00274	12.1	7.71156	2	0.9	38.1	76.36	994.25	27.1	1059	39.78	5.46	1.83	2.06	232	24.13	1.55
270	1	67	2018-03-02	2018-09-02	2024-01-01	5.33425	0.50411	22.6474	2	0	0	0	1	0	0	0	0	0	2024-01-01	5.33425	0	2024-01-01	5.33425	0	2024-01-01	5.33425	14.3	9.65452	2	4.32	38.8	45.7	1012.58	27.1	1371	38.15	4.2	2.26	1.95	86.7	31.5	1.23
271	1	49	2017-09-01	2018-03-01	2024-01-01	5.8411	0.49589	25.25	3	0	1	0	0	0	0	1	0	0	2024-01-01	5.8411	0	2024-01-01	5.8411	0	2024-01-01	5.8411	13.8	7.59701	2	1.59	54.1	95.05	1155.9	19.76	648.5	18.13	4.43	2.31	1.89	591	37.67	1.27
272	1	62	2019-07-01	2020-01-01	2024-01-01	4.00274	0.50411	25.1559	3	0	0	0	0	0	0	1	0	0	2024-01-01	4.00274	0	2024-01-01	4.00274	0	2024-01-01	4.00274	13.1	8.82522	2	0.8	45.7	89.73	1216.53	28.52	27.21	18.79	3.58	2.36	2.24	304	27.15	1.12
273	0	77	2016-12-12	2018-01-01	2024-01-01	6.00274	1.05479	23.7387	4	0	0	0	0	0	0	0	0	0	2024-01-01	6.00274	0	2024-01-01	6.00274	0	2024-01-01	6.00274	10.5	8.52878	2	153.29	40.1	67	640.07	16.18	275.2	41.9	6.1	2.4	1.36	37.1	18.22	2.27
274	0	53	2014-06-01	2018-01-01	2024-01-01	6.00274	3.58904	21.8549	2	0	1	0	1	0	0	0	0	0	2024-01-01	6.00274	0	2024-01-01	6.00274	0	2024-01-01	6.00274	13.1	9.81461	2	3.8	40.1	64.3	688.38	11.72	332	38.3	6.94	2.22	0.64	63	24.59	1.2
275	1	48	2014-12-01	2018-01-01	2024-01-01	6.00274	3.08767	23.9512	3	0	1	0	0	0	0	0	0	0	2024-01-01	6.00274	0	2024-01-01	6.00274	0	2024-01-01	6.00274	14.5	8.62069	2	1.7	41.3	69.46	1201.38	33.27	1433	25.34	4.54	2.55	2.35	161	40	1.59
276	1	58	2011-06-01	2018-01-01	2024-01-01	6.00274	6.59178	20.7625	4	1	0	0	0	0	0	1	0	0	2020-09-30	2.74795	0	2020-09-30	2.74795	1	2020-09-30	2.74795	13	8.11298	2	0.3	35.2	130.67	1080.26	29.77	178.9	40.5	3.02	2.15	1.19	52.8	25.94	1.26
277	1	64	2015-11-01	2018-01-01	2024-01-01	6.00274	2.16986	21.2585	1	0	1	0	1	0	0	1	0	0	2024-01-01	6.00274	1	2024-01-01	6.00274	0	2024-01-01	6.00274	11.4	9.01226	2	12.7	34.4	56.71	982.54	24.79	1075	34.6	4.55	1.89	1.5	150	27.88	1.59
278	1	44	2015-07-01	2018-01-01	2024-01-01	6.00274	2.50685	33.3333	1	0	1	0	0	0	0	0	0	0	2024-01-01	6.00274	0	2024-01-01	6.00274	0	2024-01-01	6.00274	10.9	7.33945	2	1.3	38.5	40.87	1102.75	26.58	1588	34.7	4.8	2.28	1.68	221	32.43	1.54
279	0	54	2016-01-25	2018-01-01	2024-01-01	6.00274	1.93699	19.7232	3	0	1	0	1	0	0	1	1	0	2024-01-01	6.00274	0	2024-01-01	6.00274	0	2024-01-01	6.00274	10.5	9.00901	2	51	40.7	67.81	1024.76	30.19	30.6	44	5.39	2.23	2.76	428	25.05	1.99
280	0	56	2011-11-01	2018-01-01	2024-01-01	6.00274	6.1726	23.4221	2	0	1	0	1	0	0	1	0	0	2024-01-01	6.00274	0	2024-01-01	6.00274	0	2024-01-01	6.00274	12.6	9.92063	2	17.8	38.1	86.02	866.12	15.58	200.2	39.5	4.5	2.69	1.64	106	23.87	1.85
281	0	54	2013-01-01	2018-01-01	2024-01-01	6.00274	5.00274	24.6713	4	0	1	0	0	0	0	1	0	0	2024-01-01	6.00274	0	2024-01-01	6.00274	0	2024-01-01	6.00274	13.5	8.94539	2	16.9	40.1	43.6	1561.74	37.08	998	36.6	3.49	1.86	2.84	289	22.23	1.42
282	0	39	2011-09-01	2018-01-01	2024-01-01	6.00274	6.33973	20.8117	1	1	1	1	0	0	0	1	0	0	2024-01-01	6.00274	0	2024-01-01	6.00274	0	2024-01-01	6.00274	12.9	9.53363	2	1.48	39.5	62.33	1306.13	32.76	100.9	44.7	5.63	2.13	2.34	693	33.25	1.66
283	1	60	2016-10-01	2018-01-01	2024-01-01	6.00274	1.25205	20.4491	4	0	1	0	0	0	0	0	0	0	2024-01-01	6.00274	0	2024-01-01	6.00274	0	2024-01-01	6.00274	10.9	9.92743	2	2.1	40.8	45.98	1224.41	27.18	38.3	49.9	3.54	2.43	1.95	212	20	1.94
284	1	71	2006-06-01	2018-01-01	2024-01-01	6.00274	11.5945	24.7768	3	0	0	0	0	0	0	0	0	0	2021-08-01	3.58356	0	2021-08-01	3.58356	1	2021-08-01	3.58356	12.4	9.4506	2	21.86	40.3	45.9	967.33	23.47	205	41.9	6.09	2.48	1.4	172	29.47	1.2
285	1	49	2010-01-01	2018-01-01	2024-01-01	6.00274	8.00548	22.192	4	0	0	0	0	0	0	1	0	0	2019-10-15	1.7863	0	2019-10-15	1.7863	1	2019-10-15	1.7863	13.2	9.72914	2	2.4	33.7	89.75	827.38	24.45	1378	33.8	4.76	2.07	2.42	154	33.29	1.79
286	1	68	2017-10-17	2018-04-17	2024-01-01	5.71233	0.49863	19.1953	4	0	0	0	0	0	0	0	0	1	2024-01-01	5.71233	0	2024-01-01	5.71233	0	2024-01-01	5.71233	10.1	9.76752	2	1.5	36.3	73.95	665.98	18.31	827.9	30.4	2.78	1.84	1.36	155	25.48	1.78
287	1	45	2012-06-01	2018-01-01	2024-01-01	6.00274	5.58904	26.6406	4	1	1	1	0	0	0	0	0	0	2024-01-01	6.00274	0	2024-01-01	6.00274	0	2024-01-01	6.00274	13.3	8.81109	2	3.56	38.1	32.9	942.18	25.08	1302	30.4	4.6	2.33	1.77	24.7	35.19	1.2
288	1	45	2015-03-01	2018-01-01	2024-01-01	6.00274	2.8411	24.4114	2	0	1	0	1	0	0	1	0	0	2024-01-01	6.00274	0	2024-01-01	6.00274	0	2024-01-01	6.00274	14.8	8.44595	2	4.2	43.7	56.6	915.21	19.64	1776	32.3	9.88	2.28	1.71	132	38.04	1.7
289	0	53	2014-11-01	2018-01-01	2024-01-01	6.00274	3.16986	22.0386	3	0	1	0	0	0	0	1	0	0	2024-01-01	6.00274	0	2024-01-01	6.00274	0	2024-01-01	6.00274	12.7	8.70136	2	1.13179	36.6	50.32	1253.39	36.81	1405	34.6	4.02	2	3.12	294	23.43	1.73
290	1	65	2017-11-08	2018-05-08	2024-01-01	5.65479	0.49589	19.5556	3	0	0	0	0	0	0	1	1	0	2024-01-01	5.65479	0	2024-01-01	5.65479	0	2024-01-01	5.65479	9.5	9.12564	2	2.7	38.2	45.89	919.86	19.8	117.7	43.4	4.25	2.26	1.03	304	38	2.2
291	1	45	2015-07-01	2018-01-01	2024-01-01	6.00274	2.50685	18.9062	4	0	1	0	0	0	0	1	0	0	2024-01-01	6.00274	0	2024-01-01	6.00274	0	2024-01-01	6.00274	9.4	10.2837	2	3.4	39.3	49.87	868.76	19.52	1338	34.5	5.19	2.32	1.57	46.5	28.21	1.75
292	1	68	2016-12-01	2018-01-01	2024-01-01	6.00274	1.08493	24.8358	4	1	1	0	0	0	0	0	0	0	2024-01-01	6.00274	0	2024-01-01	6.00274	0	2024-01-01	6.00274	11.2	9.3606	2	19.4	42.1	76.24	923.31	19.57	34.53	25.96	5.47	2.14	1.03	380	31.07	1.97
293	0	45	2009-12-01	2018-01-01	2024-01-01	6.00274	8.09041	19.4342	4	0	1	0	0	1	0	1	0	0	2024-01-01	6.00274	0	2024-01-01	6.00274	0	2024-01-01	6.00274	11.7	9.35493	2	26.24	30.1	54.99	654.7	23.49	400	20.05	4.2	2.11	1.09	128	40	1.38
294	0	68	2021-03-01	2021-09-01	2024-01-01	2.33425	0.50411	26.4915	2	1	1	0	1	0	1	1	0	0	2024-01-01	2.33425	0	2024-01-01	2.33425	0	2024-01-01	2.33425	11.9	10.1685	2	10.69	35.5	78.24	921.18	28.17	222.3	28.76	4.57	2.08	1.81	213	19.9	0.96
295	1	60	2017-05-28	2018-01-01	2024-01-01	6.00274	0.59726	27.2817	4	0	0	0	0	0	0	1	0	0	2024-01-01	6.00274	0	2024-01-01	6.00274	0	2024-01-01	6.00274	12.6	10.3072	2	127.8	40.7	95.01	695.81	25.39	161.4	56.5	4.04	2.21	2.48	1050	15.17	1.32
296	0	48	2011-03-04	2018-01-01	2024-01-01	6.00274	6.83562	29.2421	4	1	1	1	0	0	0	1	0	0	2022-12-01	4.91781	0	2022-12-01	4.91781	1	2022-12-01	4.91781	13.1	9.41127	2	1.4	35.3	145.09	1054.5	37.81	1037	35.6	4.57	2.46	1.95	84.7	35.58	1.66
297	0	59	2019-09-01	2020-03-01	2024-01-01	3.83836	0.49863	20.03	4	1	1	0	0	0	0	0	0	0	2024-01-01	3.83836	0	2024-01-01	3.83836	0	2024-01-01	3.83836	12.4	9.19392	2	0.499	39	62.17	769.86	30.09	38.25	22.51	6.01	2.16	2.66	270	30.31	1.78
298	0	70	2019-04-23	2019-10-23	2024-01-01	4.19452	0.50137	24.22	2	0	1	0	1	0	0	1	0	0	2021-01-12	1.22466	0	2024-01-01	4.19452	1	2021-01-12	1.22466	11.1	10.4342	3	55.9	38.8	55.89	406.19	36	46.6	6.67	4.26	2.16	2.43	272	15.67	0.85
299	0	40	2019-03-01	2020-02-01	2024-01-01	3.91781	0.923288	22.92	1	0	1	0	0	0	0	0	0	0	2024-01-01	3.91781	0	2024-01-01	3.91781	0	2024-01-01	3.91781	10	11.194	3	1	24	45.2	990.2	23.15	150.7	54.99	3.66	2.01	2.01	139	24.3	0.95
300	0	73	2013-07-01	2018-01-01	2024-01-01	6.00274	4.50685	24.8163	1	1	1	0	0	0	1	0	0	1	2020-08-15	2.62192	0	2024-01-01	6.00274	0	2024-01-01	6.00274	9.3	11.1235	3	10.3	40.7	67.16	1332.51	23.3	259.7	37.8	3.57	2.38	0.88	158	24.99	1.38
301	1	50	2001-05-10	2018-01-01	2024-01-01	6.00274	16.6575	22.4913	1	0	1	0	0	0	0	1	0	0	2024-01-01	6.00274	0	2024-01-01	6.00274	0	2024-01-01	6.00274	8.7	10.6101	3	1	28.4	75.44	781.33	18.64	1012	22.6	3.37	2.21	1	135	33.93	1.29
302	1	56	2019-01-01	2019-07-01	2024-01-01	4.50685	0.49589	16.02	4	0	1	0	1	1	0	1	0	0	2024-01-01	4.50685	1	2021-01-01	1.50685	0	2024-01-01	4.50685	10.8	11.3674	3	28.76	36.4	79.68	679.55	28.84	90.92	23.26	4.93	2.18	2.34	749	20.67	1.2
303	1	67	2011/8	2018-01-01	2024-01-01	6.00274	6.42466	27.968	1	0	1	0	0	0	0	1	0	0	2024-01-01	6.00274	0	2024-01-01	6.00274	0	2024-01-01	6.00274	9.4	11.3949	3	3.9	40.6	57.04	1552.33	32.52	534	34.05	3.63	2.22	2.79	243	25.64	1.21
304	0	43	2018-01-01	2018-07-01	2024-01-01	5.50685	0.49589	26.1505	3	0	0	0	0	0	0	0	0	0	2024-01-01	5.50685	0	2024-01-01	5.50685	0	2024-01-01	5.50685	10.2	10.9541	3	12.2	39.6	45.1	780.52	16.86	266.7	17.57	5.04	2.14	1.72	214	32.1	0.9
305	1	41	2017-07-28	2018-01-28	2024-01-01	5.92877	0.50411	21.7738	4	0	0	0	0	0	0	0	0	0	2024-01-01	5.92877	0	2024-01-01	5.92877	0	2024-01-01	5.92877	9.3	10.7527	3	1.9	38.4	52.5	1546.48	38.04	23.3	23.48	5.82	1.97	3.07	438	22.34	1.03
306	0	62	2012-08-01	2018-01-01	2024-01-01	6.00274	5.42192	18.0427	1	0	1	0	0	0	0	0	0	0	2024-01-01	6.00274	0	2024-01-01	6.00274	0	2024-01-01	6.00274	8.1	10.6428	3	17.3	41	55.45	1300.04	30.93	523.8	15.37	4.12	2.03	1.58	214	25.89	1.47
307	0	67	2003-09-01	2018-01-01	2024-01-01	6.00274	14.3452	20.5469	1	1	1	0	0	1	1	1	1	1	2020-08-01	2.58356	0	2024-01-01	6.00274	0	2024-01-01	6.00274	8.9	11.236	3	1.3	38.7	104.39	1002.09	31.3	103.9	49.78	6.46	2.31	3.5	187	40	1.38
308	1	58	2012-08-01	2018-01-01	2024-01-01	6.00274	5.42192	17.3589	1	1	1	0	0	0	0	0	0	0	2024-01-01	6.00274	0	2024-01-01	6.00274	0	2024-01-01	6.00274	12.2	11.6741	3	0.9	38	43.87	1072.52	24.66	587.1	55.08	3.34	2.06	1.97	351	27.21	1.31
309	0	65	2013-08-01	2018-01-01	2024-01-01	6.00274	4.42192	17.7557	1	0	1	0	0	0	0	0	0	0	2024-01-01	6.00274	0	2024-01-01	6.00274	0	2024-01-01	6.00274	10.8	10.5219	3	176.52	37.1	106.59	1206.75	32.75	2275	42.28	3.06	1.77	1.72	202	18.29	0.74
310	0	63	2009-01-01	2018-01-01	2024-01-01	6.00274	9.00548	21.2953	4	1	1	0	0	0	0	1	0	0	2024-01-01	6.00274	0	2024-01-01	6.00274	0	2024-01-01	6.00274	9.9	13.6976	3	1.2	41.8	56.08	1258.27	26.18	97.63	34.84	4.62	2.32	1.68	263	40	1.17
311	1	28	2010/5	2018-01-01	2024-01-01	6.00274	7.67671	31.2452	1	0	1	1	0	0	0	0	0	0	2024-01-01	6.00274	0	2024-01-01	6.00274	0	2024-01-01	6.00274	11.1	11.6132	3	1.5	40	114.71	1143.55	27.48	24.61	33.41	3.95	2.31	2.35	534	24.73	1.1
312	1	49	2018-02-01	2018-08-01	2024-01-01	5.42192	0.49589	21.08	2	0	1	0	1	0	1	1	0	0	2024-01-01	5.42192	0	2024-01-01	5.42192	0	2024-01-01	5.42192	8.8	10.5389	3	1.3	35.8	37.85	912.97	34.93	77.8	20.8	4.43	2.11	1.55	321	20.1	1.46
313	1	53	2010/2	2018-01-01	2024-01-01	6.00274	7.92055	22.9854	3	1	0	0	0	0	0	1	0	0	2024-01-01	6.00274	0	2024-01-01	6.00274	0	2024-01-01	6.00274	10.9	11.4679	3	7.92	51.9	134.73	671.18	16.16	958.5	27.73	6.82	2.45	1.79	827	33.13	1.51
314	1	67	2016-01-01	2018-01-01	2024-01-01	6.00274	2.00274	24.0346	2	1	1	1	1	1	1	1	0	1	2019-09-16	1.70685	0	2019-09-16	1.70685	1	2019-09-16	1.70685	10	11.0887	3	1.4	37.5	99.78	941.45	28.55	102.3	28.63	4.55	2.11	2.22	52	34.26	1.34
315	0	63	2012-07-01	2018-01-01	2024-01-01	6.00274	5.50685	25.7657	1	1	1	0	0	0	0	1	1	0	2024-01-01	6.00274	0	2024-01-01	6.00274	0	2024-01-01	6.00274	10.3	12.1359	3	2.4	35.4	109.18	1056.62	29.05	451.3	27.9	4.08	2.15	2.25	516	21.64	1.04
316	0	70	2013/5	2018-01-01	2024-01-01	6.00274	4.67397	20.0079	3	0	1	0	0	0	1	1	0	0	2024-01-01	6.00274	0	2024-01-01	6.00274	0	2024-01-01	6.00274	10.7	10.7836	3	4.6	37.6	79.88	1553.9	29.42	101.3	22.46	3	2	2.04	152	32.15	1.05
317	0	75	2018-10-01	2019-04-01	2024-01-01	4.75616	0.49863	23.24	1	0	0	0	0	0	0	0	0	0	2024-01-01	4.75616	0	2024-01-01	4.75616	0	2024-01-01	4.75616	7.5	12.481	3	1.62	39.2	87.61	661.04	15.31	234.3	30.98	3.54	1.79	1.35	715	11.79	1.13
318	0	54	2011/11	2018-01-01	2024-01-01	6.00274	6.1726	19.2672	3	1	1	0	0	0	1	1	0	0	2024-01-01	6.00274	0	2024-01-01	6.00274	0	2024-01-01	6.00274	11.7	13.4953	3	1.3	43.4	75.69	524.68	43.4	405.7	40.03	6.27	2.14	2.48	1280	26.87	1.01
319	1	45	2016-09-01	2018-01-01	2024-01-01	6.00274	1.33425	18.2204	2	0	0	0	1	0	0	1	0	0	2020-01-01	2	0	2020-01-01	2	1	2020-01-01	2	8.4	11.5207	3	8.6	37.1	65.3	710.01	27.6	590.1	45.6	3.46	2.04	1.35	74.2	32.61	1.35
320	0	45	2014-04-01	2018-01-01	2024-01-01	6.00274	3.75616	22.8374	1	0	1	0	0	0	0	0	0	0	2024-01-01	6.00274	0	2024-01-01	6.00274	0	2024-01-01	6.00274	9.5	12.9585	3	14.4	37.2	46.98	1793.58	39.31	314.7	48.9	4.85	1.5	2.04	502	19.57	1.43
321	1	64	2015-10-01	2018-01-01	2024-01-01	6.00274	2.25479	26.7643	3	1	1	1	0	0	1	1	0	0	2021-04-01	3.24932	0	2021-04-01	3.24932	1	2021-04-01	3.24932	9.3	13.6415	3	5.2	33	161.19	861.83	26.84	620.5	34.8	3.14	2.15	2.13	274	17.71	1.26
322	0	54	2014-05-01	2018-01-01	2024-01-01	6.00274	3.67397	27.7698	2	0	1	0	1	1	0	1	0	0	2024-01-01	6.00274	0	2024-01-01	6.00274	0	2024-01-01	6.00274	10.7	13.2515	3	5.8	37.8	104.61	1453.95	26	24.03	46.6	4.11	2.18	1.72	133	23.31	1.25
323	0	79	2017-06-01	2018-01-01	2024-01-01	6.00274	0.586301	35.4308	2	0	1	0	1	0	1	1	1	0	2024-01-01	6.00274	0	2024-01-01	6.00274	0	2024-01-01	6.00274	11.1	12.2129	3	23.83	43.5	51.56	1233.16	29.62	48.73	44.6	4.97	2.38	2.34	187	19.09	1.11
324	0	68	2011-06-21	2018-01-01	2024-01-01	6.00274	6.53699	27.4756	3	0	1	0	0	1	0	1	0	0	2020-07-01	2.49863	0	2020-07-01	2.49863	1	2020-07-01	2.49863	8.4	12.9104	3	1.7	30.7	43.88	1308.96	36.23	282.8	33.9	3.52	2.17	2.47	104	31.28	1.89
325	1	78	2017-03-01	2018-01-01	2024-01-01	6.00274	0.838356	23.2812	2	0	1	0	1	0	0	1	0	0	2020-09-19	2.71781	0	2020-09-19	2.71781	1	2020-09-19	2.71781	9.8	11.6922	3	1.4	30.8	42.5	731.73	23.62	30.6	51.5	3.91	2.33	2.06	428	25.05	1.35
326	1	45	2014-11-01	2018-01-01	2024-01-01	6.00274	3.16986	34.3351	3	0	0	0	0	0	0	1	0	0	2024-01-01	6.00274	0	2024-01-01	6.00274	0	2024-01-01	6.00274	10.3	11.8079	3	32.1	33.9	45.89	1351.33	31.28	1181	33.5	2.26	1.72	2.36	400	28.76	1.23
327	0	59	2019-03-04	2019-09-04	2024-01-01	4.32877	0.50411	20.5693	4	0	1	0	0	0	0	0	1	0	2024-01-01	4.32877	0	2024-01-01	4.32877	0	2024-01-01	4.32877	10.4	12.8777	3	0.4	36.9	89.78	1169.08	24.79	146.4	17.07	3.56	2.03	2.41	267	34.79	0.97
328	0	45	2019-05-01	2019-11-01	2024-01-01	4.16986	0.50411	19.06	2	1	1	0	1	0	1	1	0	0	2024-01-01	4.16986	0	2024-01-01	4.16986	0	2024-01-01	4.16986	9.9	12.8147	3	17.93	41.3	62.07	1130.13	17.02	29.6	19.41	3.44	2	2.28	375	29.54	1.2
329	0	69	2015-01-01	2018-01-01	2024-01-01	6.00274	3.00274	21.8776	4	0	1	0	0	0	0	0	0	0	2024-01-01	6.00274	0	2024-01-01	6.00274	0	2024-01-01	6.00274	11.2	10.5499	3	0.4	43.6	43.08	1367.61	28.37	60.72	18.33	3.64	2.01	2.68	511	23.22	1.37
330	0	56	2010-11-01	2018-01-01	2024-01-01	6.00274	7.1726	22.25	2	1	1	0	1	0	1	0	0	0	2024-01-01	6.00274	0	2024-01-01	6.00274	0	2024-01-01	6.00274	9.8	13.16	3	7.38	42	145.59	384.86	16.63	256.5	22.45	4.04	2.29	1.21	886	12.28	1.4
331	0	56	2017-11-01	2018-05-01	2024-01-01	5.67397	0.49589	36.523	2	0	1	0	0	0	0	1	0	0	2024-01-01	5.67397	0	2024-01-01	5.67397	0	2024-01-01	5.67397	11.4	13.638	3	0.2	43.9	45.45	1030.47	22.22	428	17.07	3.48	2.25	2.05	355	21.68	1
332	1	65	2021-03-01	2021-09-01	2024-01-01	2.33425	0.50411	21.8776	2	0	1	0	1	0	1	1	0	0	2024-01-01	2.33425	0	2024-01-01	2.33425	0	2024-01-01	2.33425	10.6	10.7951	3	1.4	36.1	76.35	987.14	24.31	222.3	32.59	3.49	2.06	1.5	197	29.1	1.24
333	1	64	2021-07-01	2022-01-01	2024-01-01	2	0.50411	24.0055	3	1	1	0	0	0	0	1	0	0	2024-01-01	2	0	2024-01-01	2	0	2024-01-01	2	10.4	10.8109	3	1.42209	35.7	73.5	953.08	25.82	263.8	40.51	4.71	2.23	1.57	231	17.2	1.22
334	0	33	2004-01-01	2018-01-01	2024-01-01	6.00274	14.011	23.0112	1	1	1	0	0	0	0	1	0	0	2024-01-01	6.00274	0	2024-01-01	6.00274	0	2024-01-01	6.00274	11	11.3005	3	6.7	43.6	66.15	915.03	23.49	544.3	30.4	3.27	2.32	1.88	9.71	36	1.41
335	0	50	2013-12-01	2018-01-01	2024-01-01	6.00274	4.08767	21.0925	4	0	1	0	0	0	0	0	0	1	2021-04-17	3.29315	0	2024-01-01	6.00274	0	2024-01-01	6.00274	12.1	11.1252	3	0.64	39.4	101.18	1407.95	24.06	76.8	39.31	2.78	2.03	2.22	506	28.47	1.29
336	0	41	2007/1	2018-01-01	2024-01-01	6.00274	11.0082	19.1476	4	0	1	0	0	0	0	1	1	0	2024-01-01	6.00274	0	2024-01-01	6.00274	0	2024-01-01	6.00274	10	13.7255	3	1.7	35.8	109.58	1140.01	25.88	47.7	20.66	3.34	2.1	1.78	376	19.4	1.28
337	0	45	2013-01-01	2018-01-01	2024-01-01	6.00274	5.00274	28.0268	1	0	1	0	0	0	0	0	0	0	2024-01-01	6.00274	0	2024-01-01	6.00274	0	2024-01-01	6.00274	11.9	10.5896	3	9.2	40.5	71.64	1062.63	20.6	965	30.9	5.47	2.76	1.63	1209	28.94	0.98
338	0	46	2009-01-01	2018-01-01	2024-01-01	6.00274	9.00548	25.3685	2	0	1	1	1	0	0	0	0	0	2024-01-01	6.00274	0	2024-01-01	6.00274	0	2024-01-01	6.00274	11.2	12.1397	3	5.2	41.8	86.09	964.06	34.46	201.6	23.07	4.13	2.59	1.8	951	27.94	0.88
339	0	33	2009/4	2018-01-01	2024-01-01	6.00274	8.7589	21.8776	3	0	1	0	0	0	0	1	0	0	2024-01-01	6.00274	0	2024-01-01	6.00274	0	2024-01-01	6.00274	11.4	11.3332	3	1.4	37.2	116.12	1705.61	28.82	155.6	26.29	3.95	2.04	1.85	415	35.23	1.08
340	0	52	2006/6	2018-01-01	2024-01-01	6.00274	11.5945	17.3632	1	0	1	0	0	0	0	1	0	0	2024-01-01	6.00274	0	2024-01-01	6.00274	0	2024-01-01	6.00274	9.5	13.1485	3	1.9	41.3	65.1	1572.29	30.66	240	20.65	3.04	2.14	2.07	581	27.33	1.53
341	1	45	2005-03-01	2018-01-01	2024-01-01	6.00274	12.8466	25.932	1	0	0	0	0	0	0	0	0	0	2024-01-01	6.00274	0	2024-01-01	6.00274	0	2024-01-01	6.00274	11.2	14.0481	3	151.87	37.5	81.5	972.13	13.3	194.4	20.41	5	2.23	1.68	269	21.01	1.07
342	0	57	2008-06-01	2018-01-01	2024-01-01	6.00274	9.59178	20.1995	1	1	1	0	0	0	0	0	0	0	2024-01-01	6.00274	0	2024-01-01	6.00274	0	2024-01-01	6.00274	10.5	11.7216	3	0.5	39.8	42.33	1172.41	24.99	449.3	23.88	3.28	2.11	1.28	987	40	1.27
343	0	59	2011-05-01	2018-01-01	2024-01-01	6.00274	6.67671	25.5469	1	0	1	1	0	0	0	0	0	0	2024-01-01	6.00274	0	2024-01-01	6.00274	1	2024-01-01	6.00274	8.1	12.6737	3	2.92	37.5	96.24	1118.5	30.29	43.3	14.05	4.87	2.43	2.61	865	24.41	1.36
344	1	67	2020-12-01	2021-06-01	2024-01-01	2.5863	0.49863	24.3865	4	1	1	0	0	1	0	0	1	0	2024-01-01	2.5863	0	2024-01-01	2.5863	0	2024-01-01	2.5863	10	13.0208	3	9.4	39.9	160.74	1134.47	31.05	111.4	19.79	6.63	2.37	2.61	423	25.71	1
345	1	38	2016-01-01	2018-01-01	2024-01-01	6.00274	2.00274	21.551	2	1	1	0	0	0	0	1	0	0	2024-01-01	6.00274	0	2024-01-01	6.00274	0	2024-01-01	6.00274	11.5	12.6263	3	10.85	39.2	71.15	1598.92	35.8	121.1	21.78	2.95	2.03	2.2	557	26.74	1.32
346	1	58	2012-01-01	2018-01-01	2024-01-01	6.00274	6.00548	28.9993	1	0	1	0	0	0	0	1	0	0	2024-01-01	6.00274	0	2024-01-01	6.00274	0	2024-01-01	6.00274	7.8	13.8729	3	1.7	34.5	65.62	1036.76	20.63	328	36.48	3.82	2	1.58	622	23.63	1.4
347	0	41	2010/5	2018-01-01	2024-01-01	6.00274	7.67671	21.875	1	0	1	0	0	0	0	1	0	0	2024-01-01	6.00274	0	2024-01-01	6.00274	0	2024-01-01	6.00274	10.4	12.2339	3	1.41	43.2	84.56	1076.92	30.95	2183	61.54	6.66	2.39	2.46	673	21.89	1.42
348	0	64	2015-04-30	2018-01-01	2024-01-01	6.00274	2.67671	20.8086	2	0	1	1	1	0	0	1	0	0	2024-01-01	6.00274	0	2024-01-01	6.00274	0	2024-01-01	6.00274	11.6	12.7059	3	2.1	42.2	83.34	1142.62	22.29	107.1	16.86	2.8	2.37	1.55	52.9	20.76	1.5
349	0	69	2008-12-30	2018-01-01	2024-01-01	6.00274	9.01096	23.3937	4	0	1	0	0	0	0	1	0	0	2024-01-01	6.00274	0	2024-01-01	6.00274	0	2024-01-01	6.00274	8.5	12.9611	3	0.5	37.7	44.8	1168.33	31.4	58.9	14.35	4.28	2.3	3.19	1900	30.02	1.5
350	0	55	2014/4	2018-01-01	2024-01-01	6.00274	3.75616	17.8119	4	0	0	0	0	0	0	1	0	0	2024-01-01	6.00274	0	2024-01-01	6.00274	0	2024-01-01	6.00274	11.9	14.243	3	1.57	43.8	50.32	1257.8	21.39	278.8	27.29	4.57	2.55	2.46	430	25.64	1.07
351	1	60	2019-06-06	2019-12-06	2024-01-01	4.07397	0.50137	22.6757	2	1	1	0	1	1	1	1	0	0	2024-01-01	4.07397	0	2024-01-01	4.07397	0	2024-01-01	4.07397	10	12.6953	3	0.9	41.8	43.6	1000.9	24.13	231	15.89	3.32	2.11	1.89	198	43.2	1.14
352	0	49	2017-09-01	2018-03-01	2024-01-01	5.8411	0.49589	22.5309	3	0	0	0	0	0	0	0	1	0	2024-01-01	5.8411	0	2024-01-01	5.8411	0	2024-01-01	5.8411	9.8	13.9782	3	11	42.1	45.6	980.4	20.87	92.6	56.99	3.34	2	1.98	197	32.1	1.05
353	1	50	2019-05-14	2019-11-14	2024-01-01	4.13425	0.50411	23.8751	2	0	0	0	1	0	0	1	0	0	2024-01-01	4.13425	0	2024-01-01	4.13425	0	2024-01-01	4.13425	10.6	13.0624	3	0.9	45.1	149.89	529.39	45.1	73.53	22.39	3.56	2.48	1.69	334	37.04	1.03
354	1	67	2019-06-01	2019-12-01	2024-01-01	4.08767	0.50137	22.6	4	0	1	0	0	0	1	1	0	0	2024-01-01	4.08767	0	2024-01-01	4.08767	0	2024-01-01	4.08767	10	11.5942	3	2.95	40.2	45.95	528.19	40.2	394.1	48.88	5.2	2.42	1.83	86.1	22	1.35
355	1	68	2016-04-01	2018-01-01	2024-01-01	6.00274	1.75342	23.0546	1	1	1	1	1	0	1	1	0	0	2024-01-01	6.00274	0	2024-01-01	6.00274	0	2024-01-01	6.00274	10.9	12.9637	3	8.53	40.6	92.66	526.73	40.6	136.6	30.36	4.7	2.62	1.82	55.3	40	1
356	0	71	2020-12-01	2021-06-01	2024-01-01	2.5863	0.49863	22.1453	4	1	1	0	0	0	1	0	0	0	2022-12-01	1.50137	0	2022-12-01	1.50137	1	2022-12-01	1.50137	10.5	11.1607	3	1.3	41.9	112.36	520	45	70	25	5.71	2.11	1.54	160	28	1.02
357	0	33	2010/1	2018-01-01	2024-01-01	6.00274	8.00548	25.54	4	1	1	0	1	0	0	1	0	0	2024-01-01	6.00274	0	2024-01-01	6.00274	0	2024-01-01	6.00274	11.8	12.5035	3	12.59	15	102.87	1279.6	21.65	14.7	23.86	3.52	2.17	1.2	219	44	1.16
358	1	60	2021-03-01	2021-09-01	2024-01-01	2.33425	0.50411	23.5078	1	0	1	0	1	0	0	1	0	0	2024-01-01	2.33425	0	2024-01-01	2.33425	0	2024-01-01	2.33425	10.5	11.1607	3	1.4	28	58.69	1039.69	35.97	471.4	26.23	4.75	2.12	1.51	533	19.23	1.09
359	0	78	2020-07-01	2021-01-01	2024-01-01	3	0.50411	20.8307	1	1	1	0	0	0	1	1	0	0	2024-01-01	3	0	2024-01-01	3	0	2024-01-01	3	10.5	11.9048	3	4.5	39.4	68.98	1244.48	25.63	34.9	6.99	4.12	2.09	2.57	251	25.79	1.4
360	1	81	2012/5	2018-01-01	2024-01-01	6.00274	5.67397	22.4082	2	0	1	0	1	0	1	1	0	0	2024-01-01	6.00274	1	2021-11-08	3.85479	0	2024-01-01	6.00274	9	14.3229	3	1.8	23.4	94.73	755.7	23.81	40.63	20.49	3.29	1.71	2.11	572	18.71	1.14
361	1	70	2011-01-01	2018-01-01	2024-01-01	6.00274	7.00548	26.7094	1	1	1	0	0	0	1	1	0	0	2020-12-11	2.94521	0	2020-12-11	2.94521	1	2020-12-11	2.94521	11.1	13.5135	3	4.32	35.8	310.19	939.58	36.04	433.2	24.8	4.87	2.2	3.24	931	35.77	1.82
362	1	66	2013-01-01	2018-01-01	2024-01-01	6.00274	5.00274	24.0741	2	1	1	1	1	0	1	1	0	0	2020-02-29	2.16164	0	2020-02-29	2.16164	1	2020-02-29	2.16164	11.4	11.8787	3	0.3	36.2	56	929.59	30.7	1614	32.2	3.7	2.01	1.77	91.6	35.44	0.98
363	1	75	2011-11-01	2018-01-01	2024-01-01	6.00274	6.1726	33.1755	2	0	1	0	1	0	1	0	0	0	2019-02-13	1.11781	1	2019-02-13	1.11781	1	2019-02-13	1.11781	11.1	12.7301	3	2.1	32.6	46.78	844.67	13.4	142.7	39.5	3.51	2.21	1.1	113	33.25	1.19
364	0	56	2013-03-01	2018-01-01	2024-01-01	6.00274	4.8411	22.86	1	1	1	0	0	1	0	1	0	0	2020-03-15	2.20274	0	2020-03-15	2.20274	1	2020-03-15	2.20274	12.4	11.8985	3	3.9	32	45.6	927.83	20.9	88.6	39.3	7.02	2.23	1.48	80.8	26.92	1.24
365	1	56	2014-05-01	2018-01-01	2024-01-01	6.00274	3.67397	22.715	1	0	1	0	1	1	0	1	1	0	2018-05-19	0.378082	0	2018-05-19	0.378082	1	2018-05-19	0.378082	9.7	12.3096	3	77.4	28.8	44.8	580.39	17.8	2372	32.2	3.06	2.02	1.62	29.5	36.84	1.07
366	0	53	2007-03-01	2018-01-01	2024-01-01	6.00274	10.8466	19.1696	1	1	1	0	0	0	0	1	0	1	2018-09-01	0.665753	1	2018-01-30	0.0794521	1	2018-09-01	0.665753	12.4	10.7207	3	4.5	37.2	113.5	802.28	22.58	86.72	14.42	3.66	2.17	1.59	244.1	31.3	2
367	1	69	2010-04-01	2018-01-01	2024-01-01	6.00274	7.7589	16.609	3	0	1	0	0	0	0	1	0	0	2021-02-01	3.08767	1	2020-04-01	2.24932	1	2021-02-01	3.08767	11.2	12.2611	3	1.41	41	45	1118.59	28.85	334.1	43.1	3.2	2.12	2.42	1900	37.11	1.35
368	0	54	2016-01-01	2018-01-01	2024-01-01	6.00274	2.00274	21.3774	2	0	0	0	1	0	1	0	0	0	2019-07-01	1.49589	1	2019-07-01	1.49589	1	2019-07-01	1.49589	12.3	12.3719	3	0.6	34.8	43.6	791.95	24.22	1011	34.3	4.39	1.94	1.65	175	21.05	1.2
369	0	49	2018-01-22	2018-07-22	2024-01-01	5.44932	0.49589	20.31	2	1	1	0	1	0	0	1	0	0	2024-01-01	5.44932	0	2024-01-01	5.44932	0	2024-01-01	5.44932	10.8	11.9896	3	17.3	35.7	67.89	884.13	16.96	20.6	53.7	4.29	2.06	1.39	46.6	22.17	1.42
370	0	45	2019-01-01	2019-07-01	2024-01-01	4.50685	0.49589	24.4561	2	0	1	0	1	1	1	0	0	0	2024-01-01	4.50685	0	2024-01-01	4.50685	0	2024-01-01	4.50685	11.2	11.1607	3	16.9	36	45.09	583.46	22.1	36.93	45.7	5.42	1.96	1.27	504	21.2	1.81
371	0	50	2014-08-01	2018-01-01	2024-01-01	6.00274	3.42192	23.3594	2	0	1	0	1	1	0	1	0	0	2024-01-01	6.00274	0	2024-01-01	6.00274	0	2024-01-01	6.00274	12.4	10.3771	3	5.8	40.3	95.79	677.16	20.17	610.1	28.3	7.06	2.35	1.45	222	40	1.56
372	1	63	2009-10-01	2018-01-01	2024-01-01	6.00274	8.25753	20.7031	3	0	0	0	0	0	0	1	1	0	2024-01-01	6.00274	0	2024-01-01	6.00274	0	2024-01-01	6.00274	11.3	11.0069	3	16.5	40.8	56	828.47	22.46	645.6	40	4.51	1.94	1.88	113	25.35	1.76
373	0	67	2014-10-01	2018-01-01	2024-01-01	6.00274	3.25479	24.2188	1	0	1	0	0	0	0	1	0	0	2018-07-02	0.49863	0	2018-07-02	0.49863	1	2018-07-02	0.49863	11.6	13.0353	3	1.9	32.4	50	903.24	21.46	938.8	39.6	3.51	2.16	1.42	91.5	30.27	1.56
374	0	45	2012-12-01	2018-01-01	2024-01-01	6.00274	5.08767	18.4352	3	0	0	1	0	0	0	1	0	0	2024-01-01	6.00274	0	2024-01-01	6.00274	0	2024-01-01	6.00274	11.7	10.8281	3	15.5	41	80.77	1054	22.05	730.5	35.8	4.32	2.53	2.52	75.9	29.33	1.71
375	1	78	2006-05-01	2018-01-01	2024-01-01	6.00274	11.6795	20.3125	4	1	1	0	0	0	0	0	0	0	2023-12-01	5.91781	0	2023-12-01	5.91781	1	2023-12-01	5.91781	12.6	13.8476	3	0.2	30.6	45	815.44	23.21	3000	30.8	4.25	2.15	2	259	23.43	1.47
376	0	43	2017-01-01	2018-01-01	2024-01-01	6.00274	1	21.1463	1	0	1	0	0	0	0	0	0	0	2024-01-01	6.00274	0	2024-01-01	6.00274	0	2024-01-01	6.00274	10.3	12.4982	3	1.3	34.4	49.87	1184.91	23.59	370.9	38.8	6.82	1.82	2.38	775	21.9	1.34
377	0	59	2016-06-06	2018-01-01	2024-01-01	6.00274	1.5726	25.6055	1	1	1	1	0	0	1	1	0	0	2024-01-01	6.00274	0	2024-01-01	6.00274	0	2024-01-01	6.00274	11.1	11.0932	3	8.73	38.3	56.8	911.63	17.06	406.3	39.5	4.28	2.22	1.04	279	24.88	1.4
378	0	65	2017-06-11	2018-01-01	2024-01-01	6.00274	0.558904	23.74	4	0	1	0	0	0	0	1	1	0	2018-03-01	0.161644	0	2018-03-01	0.161644	1	2018-03-01	0.161644	12.2	10.7852	3	1.28	40.7	151.38	586.19	13.99	22.1	60.9	4.36	2.08	1.28	471	7.72	0.98
379	1	56	2014-05-01	2018-01-01	2024-01-01	6.00274	3.67397	25.1559	3	1	1	0	0	0	0	1	0	0	2024-01-01	6.00274	0	2024-01-01	6.00274	0	2024-01-01	6.00274	12.8	13.4698	3	28.1	40.2	54.54	1498.3	29.38	1234	39.1	3.74	2.02	3.08	27.5	31.16	1.34
380	0	56	2007-01-01	2018-01-01	2024-01-01	6.00274	11.0082	23.8751	2	0	0	0	1	0	0	0	0	0	2019-08-01	1.58082	0	2019-08-01	1.58082	1	2019-08-01	1.58082	11.5	11.6065	3	3.4	33.6	48.21	1013.77	23.75	1901	29	3.73	2.67	2.13	169	22.47	1.3
381	1	79	2016-04-01	2018-01-01	2024-01-01	6.00274	1.75342	24.0138	1	1	1	1	0	0	0	1	0	0	2024-01-01	6.00274	0	2024-01-01	6.00274	0	2024-01-01	6.00274	11	13.4298	3	20.56	38.7	44.2	816.74	26.57	348.5	43.9	5.17	2.38	1.8	72	32.41	1.51
382	0	78	2017-02-06	2018-01-01	2024-01-01	6.00274	0.90137	24.684	4	1	0	1	0	0	0	1	0	0	2022-08-01	4.58356	0	2022-08-01	4.58356	1	2022-08-01	4.58356	11	10.3567	3	230.95	36.5	32.6	896.9	25.62	841.8	44.1	4.55	2.15	1.45	226	29.14	1.42
383	1	45	2016-10-13	2018-01-01	2024-01-01	6.00274	1.21918	23.634	3	0	0	0	0	0	0	1	0	0	2024-01-01	6.00274	0	2024-01-01	6.00274	0	2024-01-01	6.00274	10.5	12.7119	3	2.3	37.2	49.87	1000.9	20.76	92.6	56.99	3.32	2.01	2.01	139	24.3	1.83
384	0	60	2015-05-26	2018-01-01	2024-01-01	6.00274	2.60548	35.3797	2	0	0	0	1	0	0	1	0	1	2018-09-30	0.745205	0	2018-10-27	0.819178	1	2018-10-27	0.819178	10.1	12.5506	3	1.5	38	48.21	1309.04	30.27	497.2	40.4	4.1	1.98	2.05	456	21.39	1.79
385	1	33	2015-08-13	2018-01-01	2024-01-01	6.00274	2.38904	23.5078	2	0	1	0	1	0	0	1	0	0	2024-01-01	6.00274	1	2022-08-06	4.59726	0	2024-01-01	6.00274	11.9	11.065	3	58.69	35.2	45.87	1054.95	36.49	268.9	36.3	3.24	2.18	2.41	105	31.23	1.71
386	1	50	2002-06-01	2018-01-01	2024-01-01	6.00274	15.5973	23.8281	3	0	0	0	0	0	0	0	0	0	2024-01-01	6.00274	0	2024-01-01	6.00274	0	2024-01-01	6.00274	11.9	13.751	3	1.23626	34	89.75	937.49	22.47	172.7	46	4.31	2.26	1.61	148	40	1.29
387	1	40	2015-08-01	2018-01-01	2024-01-01	6.00274	2.42192	20.4297	3	0	0	0	0	0	0	1	0	0	2020-08-01	2.58356	0	2020-08-01	2.58356	1	2020-08-01	2.58356	9.8	14.1287	3	1.1	41.7	45.4	561.84	12.05	356	40.9	4.05	2.39	0.95	99.3	33.15	1.75
388	1	47	2003-11-01	2018-01-01	2024-01-01	6.00274	14.1781	26.6389	3	0	0	0	0	0	0	1	0	0	2019-08-11	1.60822	0	2019-08-11	1.60822	1	2019-08-11	1.60822	11.9	10.9966	3	0.8	41.6	109.89	1084.98	20.42	292.3	44	4.38	2.49	2.05	201	27.55	1.47
389	0	54	2015-03-01	2018-01-01	2024-01-01	6.00274	2.8411	25.54	1	1	1	0	0	0	0	1	0	1	2019-10-01	1.74795	0	2019-10-01	1.74795	1	2019-10-01	1.74795	10.8	13.6236	3	1.1	44.7	98.9	1214.55	27.84	325.6	14.62	2.92	2.27	2.35	441	33.86	1.25
390	1	75	2018-04-01	2018-10-01	2024-01-01	5.25479	0.50137	22.86	4	0	1	0	0	0	0	1	1	0	2023-10-01	5.00274	0	2023-10-01	5.00274	1	2023-10-01	5.00274	8.8	12.7525	3	4.8	35	145.89	790	26.89	178	6.82	5.89	2.03	2.02	150	21	1.33
391	0	56	2018-11-26	2019-05-26	2024-01-01	4.60548	0.49589	20.01	4	1	1	0	0	0	1	0	0	0	2024-01-01	4.60548	0	2024-01-01	4.60548	0	2024-01-01	4.60548	8.8	13.81	3	1.5	36.6	87.8	337.08	15	65.4	13.02	5.06	2.06	1.56	261	15.41	1.26
392	0	61	2012-01-01	2018-01-01	2024-01-01	6.00274	6.00548	22.7732	4	0	1	0	0	0	0	0	0	0	2024-01-01	6.00274	0	2024-01-01	6.00274	0	2024-01-01	6.00274	9	14.1876	3	170.75	40.8	70.05	931.96	30.14	357.3	22.36	4.69	2.2	1.66	643	26.68	1.12
393	1	33	2019-06-01	2019-12-01	2024-01-01	4.08767	0.50137	25.71	4	0	1	0	0	0	0	1	0	0	2024-01-01	4.08767	0	2024-01-01	4.08767	0	2024-01-01	4.08767	10.4	12.8691	3	1	45.5	83.25	1369.5	23.88	219.9	21.21	3.12	2.28	2.39	674	36.77	1.35
394	1	71	2019-09-01	2020-03-01	2024-01-01	3.83836	0.49863	17.92	2	0	1	1	1	1	0	1	0	0	2024-01-01	3.83836	1	2024-01-01	3.83836	0	2024-01-01	3.83836	12.5	10.3226	3	1	39.2	136.7	457.9	20.39	36.2	13.57	4.76	2.37	1.51	129	25.66	1.63
395	1	60	2019-09-01	2020-03-01	2024-01-01	3.83836	0.49863	27.16	4	1	1	0	0	1	0	0	0	1	2021-03-08	1.01918	0	2024-01-01	3.83836	0	2024-01-01	3.83836	10.4	11.5448	3	0.3	42	91.11	1020.72	19.72	48.91	15.22	4.27	2.34	1.15	426	24.82	1.56
396	0	56	2017-06-01	2018-01-01	2024-01-01	6.00274	0.586301	20.889	4	0	0	0	0	0	0	1	1	0	2024-01-01	6.00274	0	2024-01-01	6.00274	0	2024-01-01	6.00274	12.2	10.4196	3	1	39.1	49.87	977.45	15.84	66.3	31.48	4.9	2.52	1.1	20.7	25.53	1.74
397	1	58	2020-04-28	2020-10-28	2024-01-01	3.17808	0.50137	20.45	2	0	1	1	1	0	0	1	0	0	2021-08-20	0.810959	0	2021-08-20	0.810959	1	2021-08-20	0.810959	10.8	14.3453	3	218.18	36.4	81.03	292.25	14.27	30.59	8.76	6.21	2.11	1.58	415	13.97	1.22
398	0	69	2021-07-01	2022-01-01	2024-01-01	2	0.50411	22.4913	4	1	1	0	1	0	1	1	0	0	2024-01-01	2	0	2024-01-01	2	0	2024-01-01	2	12.4	12.0968	3	2.52	36.8	83.06	1010.62	31.26	34.44	22.35	3.1	2.58	1.99	20	21.43	1.15
399	0	28	2021-03-01	2021-09-01	2024-01-01	2.33425	0.50411	21.8776	4	0	1	0	0	0	0	1	0	0	2024-01-01	2.33425	0	2024-01-01	2.33425	0	2024-01-01	2.33425	11.5	11.843	3	1.4	35.5	54.54	1089.29	19.72	85.1	8.59	3.8	2.13	2.52	351	22.41	1.27
400	1	65	2021-07-01	2022-01-01	2024-01-01	2	0.50411	28.959	4	0	1	0	0	0	0	0	0	0	2024-01-01	2	0	2024-01-01	2	0	2024-01-01	2	11.4	12.2153	3	1.2	36.4	67.15	726.42	20.98	174.4	24.89	4.63	1.96	2.67	106	19.18	1.05
401	1	51	2021-06-01	2021-12-01	2024-01-01	2.08493	0.50137	28.9811	2	0	1	0	1	0	0	1	0	0	2024-01-01	2.08493	0	2024-01-01	2.08493	0	2024-01-01	2.08493	11.8	11.0059	3	1.1	36.7	95.01	510.98	15.78	15	10.1	3.82	2.36	1.35	103	20.24	1.06
402	1	43	2021-02-01	2021-08-01	2024-01-01	2.41918	0.49589	29.1749	4	1	1	0	1	0	1	1	0	0	2024-01-01	2.41918	0	2024-01-01	2.41918	0	2024-01-01	2.41918	12.2	10.9674	3	7.98	33.4	60.1	1000	26.13	110.4	34.98	3.3	1.99	1.6	100	33.1	1.31
403	0	78	2014-06-01	2018-01-01	2024-01-01	6.00274	3.58904	24.2439	4	0	1	0	0	0	0	1	0	0	2024-01-01	6.00274	0	2024-01-01	6.00274	0	2024-01-01	6.00274	11	12.3267	3	2.3	33.4	44.12	1203	30.12	112.9	15.89	3.44	1.99	1.6	943	32.1	1.17
404	1	51	2013-03-01	2018-01-01	2024-01-01	6.00274	4.8411	19.5848	1	0	1	0	0	0	0	0	0	0	2024-01-01	6.00274	0	2024-01-01	6.00274	0	2024-01-01	6.00274	12.7	12.2499	3	3.8	43.2	55.68	1013.74	19.48	518.3	32.69	3.45	2.53	1.72	1239	23.15	1.2
405	0	51	2001-01-01	2018-01-01	2024-01-01	6.00274	17.011	21.5139	4	0	1	0	0	0	0	0	0	0	2024-01-01	6.00274	0	2024-01-01	6.00274	0	2024-01-01	6.00274	12.5	13.5	3	16.9	47.4	102.9	929.51	24.57	1806	81.77	4.06	2.33	0.95	74.9	33.56	1.19
406	1	30	2016-05-01	2018-01-01	2024-01-01	6.00274	1.67123	21.1073	1	0	1	0	0	0	0	0	0	0	2024-01-01	6.00274	0	2024-01-01	6.00274	0	2024-01-01	6.00274	12.1	14.1128	3	0.7	44.8	69.24	1454.91	29.18	47.15	21.87	6.17	2.41	3.23	526	33.44	1.34
407	0	50	2012/9	2018-01-01	2024-01-01	6.00274	5.33699	21.0388	3	0	1	0	0	0	0	0	0	0	2024-01-01	6.00274	0	2024-01-01	6.00274	0	2024-01-01	6.00274	9.5	14.2544	3	1.4	33.4	78.69	1016.16	18.85	14.62	11.08	5.36	2.39	2.07	208	34.95	1.46
408	0	42	2006/7	2018-01-01	2024-01-01	6.00274	11.5123	23.6614	1	0	1	0	0	0	0	1	1	0	2024-01-01	6.00274	0	2024-01-01	6.00274	0	2024-01-01	6.00274	12.1	11.4784	3	18.3	35.6	121.58	1044.88	29.62	381.3	66.09	3.17	2.34	1.74	3	30.39	1.37
409	0	24	2013/1	2018-01-01	2024-01-01	6.00274	5.00274	14.7161	1	0	1	0	0	0	0	0	0	0	2024-01-01	6.00274	0	2024-01-01	6.00274	0	2024-01-01	6.00274	11.9	13.3387	3	3.9	40.7	71.69	1008.93	29.85	110.4	28.92	5.86	2.36	2.39	389	26.97	1.63
410	1	39	2010/12	2018-01-01	2024-01-01	6.00274	7.09041	24.2188	1	0	1	0	0	0	0	0	0	0	2024-01-01	6.00274	0	2024-01-01	6.00274	0	2024-01-01	6.00274	9.9	13.7803	3	0.7	37.5	79.12	1405.87	36.51	23.8	34.78	3.65	2.24	2.49	754	22.27	1.59
411	0	40	2010/1	2018-01-01	2024-01-01	6.00274	8.00548	20.6905	3	0	1	0	0	0	0	1	0	0	2024-01-01	6.00274	0	2024-01-01	6.00274	0	2024-01-01	6.00274	10.9	11.9845	3	0.51	39.1	115.54	1002.35	26.53	174.1	54.09	5.95	2.85	2.36	47.9	27.58	1.45
412	0	40	2011-01-01	2018-01-01	2024-01-01	6.00274	7.00548	23.8754	1	1	1	0	0	0	0	1	0	0	2021-05-01	3.33151	0	2021-05-01	3.33151	1	2021-05-01	3.33151	10.7	14.26	3	10.32	40.7	51.46	1398.51	36.86	619	19.78	2.66	2.18	2.39	1138	37.61	1.16
413	0	45	2015/1	2018-01-01	2024-01-01	6.00274	3.00274	25.1111	1	1	1	0	0	0	1	0	0	0	2024-01-01	6.00274	0	2024-01-01	6.00274	0	2024-01-01	6.00274	9.5	13.7471	3	2.1	35	100.17	852.42	19.07	110.2	39.73	5.17	2.7	1.58	136	19.38	1.43
414	1	65	2014/5	2018-01-01	2024-01-01	6.00274	3.67397	28.1337	1	0	0	0	0	0	0	1	0	0	2024-01-01	6.00274	0	2024-01-01	6.00274	0	2024-01-01	6.00274	9.6	13.4487	3	5.2	38.8	90.95	1199.61	23.76	556	21.53	3.39	2.3	1.56	209	33.19	1.21
415	0	55	2003/11	2018-01-01	2024-01-01	6.00274	14.1781	18.9844	1	1	1	1	0	1	1	1	0	0	2024-01-01	6.00274	0	2024-01-01	6.00274	0	2024-01-01	6.00274	11.1	12.6887	3	1.8	43.6	65.62	1382.39	28.77	74.87	43.89	4.5	2.34	0.69	34.1	39.73	1.01
416	1	65	2007-05-01	2018-01-01	2024-01-01	6.00274	10.6795	20.0773	4	1	0	0	0	0	0	1	0	0	2022-03-08	4.18356	0	2022-03-08	4.18356	1	2022-03-08	4.18356	11.1	13.4818	3	1.9	40.1	105.03	745.6	23.41	1499	43.76	4.14	2.51	2.14	221	29.33	1.28
417	1	63	2012-01-01	2018-01-01	2024-01-01	6.00274	6.00548	21.875	1	0	1	0	0	0	0	1	0	0	2024-01-01	6.00274	0	2024-01-01	6.00274	0	2024-01-01	6.00274	11.4	13.841	3	1.4	36.4	76.91	1246.42	32.11	139.8	23.3	3.31	2.01	2.37	421	21.94	1.4
418	0	54	2012-03-01	2018-01-01	2024-01-01	6.00274	5.8411	16.7969	3	0	0	0	0	0	0	1	1	0	2024-01-01	6.00274	0	2024-01-01	6.00274	0	2024-01-01	6.00274	10.3	12.7243	3	10.6	42.5	87.33	1193.99	22.46	154.7	19.89	2.85	2.11	2.02	809	23.15	1.55
419	0	58	2015-01-21	2018-01-01	2024-01-01	6.00274	2.94795	30.0781	1	0	1	0	0	0	0	1	0	0	2024-01-01	6.00274	0	2024-01-01	6.00274	0	2024-01-01	6.00274	9.6	11.2171	3	34.46	35.9	74.51	1600.53	30.58	363.4	27.82	3.17	2.32	3.04	81.4	32.15	1.5
420	1	31	2019-07-01	2020-01-01	2024-01-01	4.00274	0.50411	17.3191	3	0	0	0	0	0	0	0	0	0	2024-01-01	4.00274	0	2024-01-01	4.00274	0	2024-01-01	4.00274	12.6	13.6836	3	0.9	42.6	32.9	524.25	42.6	31.1	17.11	4.68	2.29	1.28	172	14.91	1.13
421	0	64	2016/12	2018-01-01	2024-01-01	6.00274	1.08493	19.8141	3	0	0	0	0	0	0	0	0	0	2024-01-01	6.00274	0	2024-01-01	6.00274	0	2024-01-01	6.00274	10.8	13.8889	3	0.9	41.1	59.25	514.52	41.1	590.6	27.59	5.14	2.26	1.07	241	19	1.62
422	1	53	2020-12-01	2021-06-01	2024-01-01	2.5863	0.49863	20.5693	3	0	1	0	0	0	0	0	0	0	2024-01-01	2.5863	0	2024-01-01	2.5863	0	2024-01-01	2.5863	13	13.3929	3	4.23	35	76.4	662.46	11.72	562	27.67	6.9	2.08	1.24	174	35.95	0.95
423	0	56	2017-04-01	2018-01-01	2024-01-01	6.00274	0.753425	23.255	4	1	1	0	0	0	0	1	0	0	2024-01-01	6.00274	0	2024-01-01	6.00274	0	2024-01-01	6.00274	11.4	13.6524	3	1.9	36.8	42.9	1714.14	39.91	624	87.12	2.73	2.07	2.57	314	24.36	1.35
424	0	45	2017-08-30	2018-03-02	2024-01-01	5.83836	0.50411	19.9432	2	0	1	0	1	0	0	1	0	0	2024-01-01	5.83836	0	2024-01-01	5.83836	0	2024-01-01	5.83836	12.4	12.5296	3	2.5	39.1	50.32	849.19	29.89	779.6	39	4.74	3	3.05	5.5	19.23	1.18
425	0	68	2017-09-28	2018-03-28	2024-01-01	5.76712	0.49589	16.955	3	0	1	0	0	0	0	0	0	0	2024-01-01	5.76712	0	2024-01-01	5.76712	0	2024-01-01	5.76712	12.8	11.1607	3	54.64	36.5	59.65	1147.34	26.3	258.1	36.6	2.99	2.14	2.35	234	26.22	1.54
426	1	53	2013-11-09	2018-01-01	2024-01-01	6.00274	4.14795	23.3844	2	1	1	0	1	0	1	1	0	0	2022-07-01	4.49863	1	2022-07-01	4.49863	1	2022-07-01	4.49863	12	11.9949	3	20.1	42.1	56	813.74	27.09	161.2	44	5.23	2.43	1.16	7.67	26.31	1.5
427	0	33	2017-12-01	2018-06-01	2024-01-01	5.58904	0.49863	19.6052	2	1	1	1	1	0	0	1	0	0	2021-03-01	2.75068	0	2021-03-01	2.75068	1	2021-03-01	2.75068	10.9	12.1425	3	9	28.9	67	683.76	12.7	172.5	38.6	4.59	1.98	0.8	92.8	14.72	1.35
428	1	81	2016-03-11	2018-01-01	2024-01-01	6.00274	1.81096	21.7784	2	0	1	0	1	0	0	0	0	0	2019-04-11	1.27397	1	2019-04-11	1.27397	1	2019-04-11	1.27397	11.9	13.8213	3	3.18	33.9	45.7	551.04	21.59	40.93	62.2	3.51	1.91	1.58	196	34.49	1.26
429	0	39	2009-08-01	2018-01-01	2024-01-01	6.00274	8.42466	16.6525	2	0	0	1	1	0	0	1	0	0	2018-07-29	0.572603	0	2018-07-29	0.572603	1	2018-07-29	0.572603	11.4	13.4953	3	2.4	41.5	50	980.4	32.01	154.3	34.88	3.91	2	2.01	110	33.5	1.32
430	0	37	2010-04-01	2018-01-01	2024-01-01	6.00274	7.7589	25	4	1	0	1	0	0	1	1	0	0	2022-12-01	4.91781	0	2022-12-01	4.91781	1	2022-12-01	4.91781	11.3	13.8274	3	1.39509	37.9	54.89	571.4	25.23	710.6	40.4	5.62	2.35	1.22	27.6	11.9	1.54
431	1	45	2016-03-01	2018-01-01	2024-01-01	6.00274	1.83836	25.3902	4	0	0	0	0	0	0	1	0	1	2019-05-07	1.34521	0	2024-01-01	6.00274	0	2024-01-01	6.00274	11.6	14.1323	3	120.12	38.7	126.58	1422.19	36.87	953.2	39	3.88	2.55	1.99	123	16.17	1.68
432	0	42	2012-12-01	2018-01-01	2024-01-01	6.00274	5.08767	19.9219	3	0	0	1	0	0	0	1	1	0	2023-01-01	5.00274	0	2023-01-01	5.00274	1	2023-01-01	5.00274	10.1	13.5014	3	1.5	36.5	108.6	948.34	28.17	1089	33.6	3.89	2.12	1.67	528	33.04	1.74
433	1	56	2011-11-01	2018-01-01	2024-01-01	6.00274	6.1726	22.4889	4	1	1	0	0	1	0	1	0	0	2024-01-01	6.00274	1	2022-01-01	4.00274	0	2024-01-01	6.00274	9.2	11.646	3	1.2	43.4	78	737.76	34.67	591.4	39.7	4.38	2.11	1.27	299	24.12	1.81
434	0	46	2014-11-27	2018-01-01	2024-01-01	6.00274	3.09863	27.7671	4	0	0	0	0	0	0	1	0	0	2018-05-01	0.328767	0	2018-05-01	0.328767	1	2018-05-01	0.328767	11.5	13.3779	3	2.3	27.1	101.3	753.7	35.44	703	44.7	3.73	2.04	1.88	103	31.66	1.36
435	0	30	2015-06-01	2018-01-01	2024-01-01	6.00274	2.58904	24.4051	1	0	1	0	0	0	0	1	0	1	2021-04-01	3.24932	0	2021-04-01	3.24932	1	2021-04-01	3.24932	13.2	10.5219	3	32.47	42.2	64.73	1107	23.32	335.8	33	5.64	2.08	1.77	160	22.63	1.59
436	1	50	2018-01-01	2018-07-01	2024-01-01	5.50685	0.49589	25.3444	3	0	0	0	0	0	0	1	0	1	2023-01-01	4.50685	0	2024-01-01	5.50685	0	2024-01-01	5.50685	10.4	13.7611	3	1.79	35.7	67.98	875.9	24.97	190.5	26.22	4.63	2.17	2.13	179	22.97	1.74
437	1	52	2015-01-01	2018-01-01	2024-01-01	6.00274	3.00274	18.3143	3	0	0	0	0	0	0	0	0	0	2024-01-01	6.00274	0	2024-01-01	6.00274	0	2024-01-01	6.00274	10.9	14.1983	3	0.2	34	62.58	894.89	27.98	204.7	6.62	3.73	1.88	2.49	610	40	1.68
438	0	45	2016-01-01	2018-01-01	2024-01-01	6.00274	2.00274	21.2245	2	0	1	0	1	0	0	1	0	1	2019-03-01	1.16164	0	2024-01-01	6.00274	0	2024-01-01	6.00274	11.3	13.2743	3	19.41	38.7	43.2	904.43	27.6	567	32.74	6.3	2.21	2.64	594	25.82	1.32
439	1	78	2019-08-01	2020-02-01	2024-01-01	3.91781	0.50411	20.81	4	0	1	0	0	0	0	0	0	0	2024-01-01	3.91781	0	2024-01-01	3.91781	0	2024-01-01	3.91781	9.4	12.7438	3	1	43.8	60.1	590.01	19.45	816.4	39.84	5.2	2.45	1.27	56.5	15.28	1.89
440	1	48	2017-09-01	2018-03-01	2024-01-01	5.8411	0.49589	17.5278	4	0	1	0	0	0	0	1	0	0	2024-01-01	5.8411	1	2022-06-01	4.25479	0	2024-01-01	5.8411	10.6	11.6264	3	1	41.4	131.93	645.64	22.08	125.1	12.38	4.49	2.14	1.37	370	31.8	2
441	1	49	2020-10-01	2021-04-01	2024-01-01	2.75342	0.49863	27.13	2	0	1	0	1	1	0	1	0	0	2024-01-01	2.75342	1	2023-05-01	2.08219	0	2024-01-01	2.75342	10.4	12.5916	3	44.91	24.2	158.57	352.7	14.27	84.8	15.22	3.77	1.97	0.84	50.5	34.62	1.77
442	1	45	2021-02-01	2021-08-01	2024-01-01	2.41918	0.49589	20.898	4	1	0	0	0	0	0	0	0	1	2023-03-05	1.59178	0	2024-01-01	2.41918	0	2024-01-01	2.41918	11.6	13.1331	3	20.2	33.7	81.38	1110.12	24.76	222.3	20.24	3.83	2.2	1.05	173	35.7	1.39
443	1	43	2018-08-21	2019-02-21	2024-01-01	4.86301	0.50411	20.9	1	1	1	0	1	0	0	1	0	0	2024-01-01	4.86301	0	2024-01-01	4.86301	0	2024-01-01	4.86301	7.5	18.8324	4	1	40.4	220.63	1174.72	27.34	308.9	18	4.8	2.2	2.02	475	34.58	0.87
444	0	28	2011-09-01	2018-01-01	2024-01-01	6.00274	6.33973	22.8374	1	0	0	0	0	0	0	0	0	0	2024-01-01	6.00274	0	2024-01-01	6.00274	0	2024-01-01	6.00274	7.6	15.2047	4	57.7	34.1	106.66	958.2	26.9	73.07	17.35	4.56	2.61	2.39	153	22.88	1.32
445	0	62	2018/11/3	2019-05-03	2024-01-01	4.66849	0.49589	20.2	4	0	0	0	0	0	0	1	0	0	2024-01-01	4.66849	0	2024-01-01	4.66849	0	2024-01-01	4.66849	5.5	17.9173	4	1.74	33.6	50.42	1263.16	34.63	182.6	19.74	4.72	1.64	2.32	851	22.45	1.45
446	0	59	2014-12-01	2018-01-01	2024-01-01	6.00274	3.08767	25.8924	1	0	1	0	0	0	0	1	1	0	2024-01-01	6.00274	0	2024-01-01	6.00274	0	2024-01-01	6.00274	6.9	18.7406	4	121.91	35.9	58.14	1576.8	32.66	828.9	39	3.27	2.29	2.23	156	19.79	1.48
447	0	78	2009-02-01	2018-01-01	2024-01-01	6.00274	8.92055	19.6072	3	0	0	0	0	0	0	1	0	0	2024-01-01	6.00274	0	2024-01-01	6.00274	0	2024-01-01	6.00274	10.1	14.8073	4	11.32	40	54.96	1134.75	21.14	101.6	18.89	3.83	2.25	2.18	1030	28.98	1.21
448	0	63	2015-10-01	2018-01-01	2024-01-01	6.00274	2.25479	22.7903	1	1	1	0	0	0	1	1	0	0	2024-01-01	6.00274	0	2024-01-01	6.00274	0	2024-01-01	6.00274	10.4	14.7174	4	19.03	40.8	63	1195.31	27.85	1158	38.4	5.62	2.28	2.12	308	36.08	1.35
449	1	33	2018-03-01	2018-09-01	2024-01-01	5.33699	0.50411	23.88	1	1	1	0	0	0	1	1	0	1	2023-01-01	4.33699	1	2021-06-06	2.76438	0	2024-01-01	5.33699	9.9	16.835	4	4.4	40.3	55.81	890.92	28.21	231.1	22.82	6	2.06	1.99	402	14.92	1.6
450	0	35	2018-08-01	2019-02-01	2024-01-01	4.91781	0.50411	25.69	2	1	1	0	1	0	0	1	0	0	2024-01-01	4.91781	0	2024-01-01	4.91781	0	2024-01-01	4.91781	10	16.0714	4	91.96	38	60	740	39.89	600	30	5.9	2.4	2.1	200	23.89	1.33
451	0	45	2019-03-01	2019-09-01	2024-01-01	4.33699	0.50411	25.91	2	1	1	0	1	0	0	0	0	0	2024-01-01	4.33699	0	2024-01-01	4.33699	0	2024-01-01	4.33699	8.3	16.991	4	14.15	33.6	55.87	909.25	22.18	177.8	14.33	3.6	2.19	2	327	26.54	1.32
452	0	58	2019-05-01	2019-11-01	2024-01-01	4.16986	0.50411	17.6309	4	0	1	0	1	0	0	0	0	0	2024-01-01	4.16986	0	2024-01-01	4.16986	0	2024-01-01	4.16986	10.6	18.5895	4	1	38.2	54.19	735.64	24.4	40.28	23.63	3.21	2.11	1.74	210	17.28	1.2
453	0	52	2013-03-01	2018-01-01	2024-01-01	6.00274	4.8411	39.6035	4	1	1	0	0	1	0	0	0	0	2024-01-01	6.00274	0	2024-01-01	6.00274	0	2024-01-01	6.00274	7.6	17.3714	4	40.6	29.4	302.9	834.47	23.85	454.4	9.05	2.79	2.11	1.71	388	22.79	1.2
454	0	40	2004/1	2018-01-01	2024-01-01	6.00274	14.011	18.7328	1	0	0	0	0	1	0	1	0	0	2024-01-01	6.00274	1	2018-06-27	0.484932	0	2024-01-01	6.00274	6.9	16.943	4	8.6	36.1	213.23	727.05	17.19	255.2	19.73	4.49	2.39	1.24	1137	30.73	1.42
455	0	56	2015-10-01	2018-01-01	2024-01-01	6.00274	2.25479	16.0156	4	0	1	0	0	0	0	0	0	0	2024-01-01	6.00274	0	2024-01-01	6.00274	0	2024-01-01	6.00274	5.2	23.4522	4	51	22.5	147	645	22.97	161	10.87	2.91	1.96	1.3	161	24.61	1.74
456	0	65	2012-08-01	2018-01-01	2024-01-01	6.00274	5.42192	20.9024	1	0	1	0	0	1	0	0	0	0	2024-01-01	6.00274	0	2024-01-01	6.00274	0	2024-01-01	6.00274	9.7	14.5494	4	2.4	42.9	87.25	1300.1	30.13	20.4	27.35	4.16	1.94	2.8	277	24.26	1.06
457	1	53	2011-01-01	2018-01-01	2024-01-01	6.00274	7.00548	23.1345	2	0	1	0	1	0	0	0	0	0	2024-01-01	6.00274	1	2018-06-28	0.487671	0	2024-01-01	6.00274	8.7	15.0811	4	50.7	39.9	121.87	816.32	20.78	20.51	13.54	6.95	2.11	1.78	605	31.15	1.47
458	0	37	2013-09-01	2018-01-01	2024-01-01	6.00274	4.33699	19.3772	1	0	1	0	0	0	0	0	0	0	2024-01-01	6.00274	0	2024-01-01	6.00274	0	2024-01-01	6.00274	9.7	16.1082	4	1.4	40	68	1230.84	31.5	67.83	75.89	4.21	1.89	1.97	547	15.34	1.15
459	0	50	2013/11	2018-01-01	2024-01-01	6.00274	4.16986	30.0041	1	1	1	0	1	0	1	1	0	0	2024-01-01	6.00274	0	2024-01-01	6.00274	0	2024-01-01	6.00274	11.6	17.9598	4	10.78	39.9	129.87	1832.57	23.69	46.1	27.21	4.02	2.11	2.24	261	16.88	0.89
460	0	39	2012/9	2018-01-01	2024-01-01	6.00274	5.33699	23.4449	1	0	0	1	0	0	0	0	0	1	2024-01-01	6.00274	0	2024-01-01	6.00274	0	2024-01-01	6.00274	10.6	16.137	4	4.46	38.6	63.04	1464.84	25.02	25.25	28.56	5.14	2.31	1.98	421	22.49	1.19
461	0	67	2010-03-01	2018-01-01	2024-01-01	6.00274	7.84384	22.733	1	0	0	1	0	0	0	0	1	0	2024-01-01	6.00274	0	2024-01-01	6.00274	0	2024-01-01	6.00274	7.1	18.5148	4	2.02	34.7	122.81	965.62	21.78	771.2	21.17	2.86	2.24	1.43	1900	27.71	1.48
462	0	35	2014-07-01	2018-01-01	2024-01-01	6.00274	3.50685	23.7812	3	0	1	0	0	0	0	1	0	0	2024-01-01	6.00274	0	2024-01-01	6.00274	0	2024-01-01	6.00274	9	18.5185	4	77.4	38.8	108.27	1265.01	32.62	794.6	43.66	4.26	2.52	2.6	975	21.69	1.2
463	0	55	2014-09-01	2018-01-01	2024-01-01	6.00274	3.33699	23.66	1	0	1	0	0	0	0	0	0	0	2018-05-01	0.328767	0	2018-05-01	0.328767	1	2018-05-01	0.328767	5	29.3532	4	5.8	30.4	127.78	655.04	36.81	32.56	48.1	3.07	2.48	2.16	263	20.79	0.92
464	0	45	2015-02-01	2018-01-01	2024-01-01	6.00274	2.91781	18.3837	1	1	1	0	0	0	0	1	0	1	2020-08-13	2.61644	0	2020-08-13	2.61644	1	2020-08-13	2.61644	8.8	17.0936	4	0.1	43.7	32.9	1490.31	31.16	1108	34.49	4.16	2.48	2.59	286	28.64	0.98
465	0	64	2018-08-01	2019-02-01	2024-01-01	4.91781	0.50411	23.9512	4	0	0	0	0	0	0	1	0	0	2024-01-01	4.91781	0	2024-01-01	4.91781	1	2024-01-01	4.91781	7.6	19.9362	4	0.64	37	49.87	912.98	14.77	564.6	29.17	3.71	2.3	1.86	545	22.85	0.99
466	1	68	2019-05-13	2019-11-13	2024-01-01	4.13699	0.50411	22.41	1	0	1	0	0	0	0	0	1	0	2024-01-01	4.13699	0	2024-01-01	4.13699	0	2024-01-01	4.13699	11.3	14.7493	4	1.3	46.1	53.19	1431.98	34.64	263.4	24.67	4.48	2.25	1.88	318	30.44	1.2
467	1	76	2019-11-01	2020-05-01	2024-01-01	3.67123	0.49863	24.38	4	0	1	0	0	0	0	0	0	1	2021-01-22	0.728767	0	2021-01-22	0.728767	1	2021-01-22	0.728767	7.2	18.9394	4	1.5	36.5	95.97	1594.29	25.73	979	51.78	6.3	2.01	1.93	695	27.1	0.93
468	0	32	2017-07-01	2018-01-01	2024-01-01	6.00274	0.50411	19.8413	3	0	1	0	0	0	0	1	0	0	2024-01-01	6.00274	0	2024-01-01	6.00274	0	2024-01-01	6.00274	7.6	19.3844	4	14.46	38.7	111.27	1084.94	20.84	2232	36.9	4.37	2.44	1.73	241	14.5	1.51
469	0	51	2006-04-01	2018-01-01	2024-01-01	6.00274	11.7616	27.1875	1	0	1	0	0	0	0	1	0	0	2024-01-01	6.00274	0	2024-01-01	6.00274	0	2024-01-01	6.00274	11	15.2737	4	0.1	41.7	44.88	868.97	18.99	882.9	41.8	5.8	2.16	1.47	18.6	34.03	1.4
470	1	76	2017-12-01	2018-06-01	2024-01-01	5.58904	0.49863	21.35	4	0	0	0	0	0	0	1	0	0	2024-01-01	5.58904	0	2024-01-01	5.58904	0	2024-01-01	5.58904	9	17.8872	4	4.5	39.9	618.95	946.27	23.54	459.1	42.7	4.48	2.1	1.9	617	32.31	2.02
471	1	69	2008-05-01	2018-01-01	2024-01-01	6.00274	9.67671	21.0614	4	0	1	0	0	0	0	1	0	0	2020-07-01	2.49863	0	2020-07-01	2.49863	1	2020-07-01	2.49863	10.1	15.0283	4	6.7	39.3	45.7	1148.96	33.32	162	46.6	3.45	2.68	2.37	339	35.38	1.52
472	0	64	2014-04-30	2018-01-01	2024-01-01	6.00274	3.67671	27.0197	2	0	1	0	1	0	0	1	0	0	2020-08-01	2.58356	0	2020-08-01	2.58356	1	2020-08-01	2.58356	11	16.2338	4	8.1	36.2	56.9	956.13	24.68	609.8	37.2	3.82	2.1	1.81	123	23.54	1.13
473	1	45	2015-08-03	2018-01-01	2024-01-01	6.00274	2.41644	26.1719	4	0	1	0	0	0	1	1	0	0	2018-05-10	0.353425	0	2018-05-10	0.353425	1	2018-05-10	0.353425	8.6	17.3551	4	1.9	38.3	45.87	786.65	24.13	583.1	27.61	3.34	2.11	1.89	198	43.2	1.2
474	1	51	2012-11-02	2018-01-01	2024-01-01	6.00274	5.16712	22.151	2	0	1	0	1	0	0	1	1	0	2024-01-01	6.00274	0	2024-01-01	6.00274	0	2024-01-01	6.00274	8.8	15.7265	4	1.5	42	454.56	874.23	26.1	26.41	56	3.68	2.18	1.85	348	22.9	1.37
475	0	33	2014-08-08	2018-01-01	2024-01-01	6.00274	3.40274	26.5162	1	1	1	0	0	0	0	1	0	0	2022-12-01	4.91781	0	2022-12-01	4.91781	1	2022-12-01	4.91781	8.4	15.0693	4	0.394918	36.4	40.4	910.73	26.04	1617	41.9	3.55	2.31	1.7	698	27.5	1.72
476	1	49	2018-02-01	2018-08-01	2024-01-01	5.42192	0.49589	23.18	2	0	0	0	1	0	0	0	0	0	2024-01-01	5.42192	1	2018-11-02	0.254795	0	2024-01-01	5.42192	8.6	19.3798	4	4.5	37	54.22	994.34	27.58	158.7	18.96	6.38	2.08	1.94	225	21.99	1.2
477	1	56	2018-05-01	2018-11-01	2024-01-01	5.16986	0.50411	24.0882	3	1	1	0	0	1	0	1	0	0	2024-01-01	5.16986	0	2024-01-01	5.16986	0	2024-01-01	5.16986	7.3	19.2637	4	0.9	41.1	145.2	629.95	24.52	137.7	11.42	7.8	2.25	2.13	179	20.44	1.15
478	0	68	2016-08-01	2018-01-01	2024-01-01	6.00274	1.41918	26.9852	4	1	1	1	1	1	1	1	0	0	2024-01-01	6.00274	0	2021-08-09	3.60548	0	2024-01-01	6.00274	10.2	15.4734	4	5.9	35.8	63.05	981.93	29.92	569.1	37.1	2.07	2	2.3	180	31.79	1.2
479	1	49	2019-05-01	2019-11-01	2024-01-01	4.16986	0.50411	16.53	3	1	1	0	0	1	0	0	0	0	2021-06-05	1.59452	1	2021-06-05	1.59452	1	2021-06-05	1.59452	7.9	20.7774	4	6.3	37.4	138.82	689.64	29.26	82.6	12.95	4.78	1.99	2.07	521	30.71	1.24
480	0	53	2019-07-01	2020-01-01	2024-01-01	4.00274	0.50411	26.3	4	0	1	0	0	1	1	1	1	1	2021-06-15	1.45479	0	2024-01-01	4.00274	0	2024-01-01	4.00274	11.6	18.2721	4	12.86	44.2	46.57	1089.3	35.33	97.3	15.06	4.45	2.13	2.68	739	32.77	1.73
481	0	66	2019-08-01	2020-02-01	2024-01-01	3.91781	0.50411	17.5064	4	1	1	0	1	0	1	0	0	0	2024-01-01	3.91781	0	2024-01-01	3.91781	0	2024-01-01	3.91781	7.5	28.6667	4	0.53	36.8	63.79	618.63	20.24	511.9	26.45	3.72	2.19	1	435	26.18	1.24
482	0	64	2020-11-01	2021-05-01	2024-01-01	2.67123	0.49589	19.87	2	1	1	0	1	1	0	1	0	0	2024-01-01	2.67123	0	2024-01-01	2.67123	0	2024-01-01	2.67123	8.9	16.5986	4	158.24	33.7	93.45	507.71	12.89	130	14.47	3.4	2.22	1.19	82.8	25.14	1.29
483	0	58	2019-01-01	2019-07-01	2024-01-01	4.50685	0.49589	24.0238	4	0	1	0	0	0	0	1	0	0	2024-01-01	4.50685	0	2024-01-01	4.50685	0	2024-01-01	4.50685	10	14.5522	4	2	41.5	50	1100	18.43	338	21.07	3.91	2	2.15	145	32.1	1.47
484	0	76	2020-08-01	2021-02-01	2024-01-01	2.91507	0.50411	21.56	4	1	1	0	0	0	0	1	1	0	2024-01-01	2.91507	0	2024-01-01	2.91507	0	2024-01-01	2.91507	10.8	16.8011	4	6.17	41.2	59.19	1571.17	23.55	194.4	26.06	4.04	2	2.98	755	40	1.02
485	0	44	2020-01-01	2020-07-01	2024-01-01	3.50411	0.49863	24.85	2	1	1	0	1	0	0	1	0	0	2024-01-01	3.50411	0	2024-01-01	3.50411	0	2024-01-01	3.50411	8.7	14.9665	4	3.4	31.8	454.56	949.8	14.27	71.39	29.89	1.93	1.93	1.88	447	38.28	1.28
486	1	43	2017-03-01	2018-01-01	2024-01-01	6.00274	0.838356	19.9219	4	0	1	0	0	0	0	0	0	0	2024-01-01	6.00274	0	2024-01-01	6.00274	0	2024-01-01	6.00274	8.9	16.9196	4	29.17	36.9	75.62	1026.2	28.46	324.5	30.57	4.73	2.36	2.22	510	32.96	1.92
487	1	62	2006/11	2018-01-01	2024-01-01	6.00274	11.1753	22.2656	3	0	1	0	0	0	0	0	0	0	2024-01-01	6.00274	0	2024-01-01	6.00274	0	2024-01-01	6.00274	11.2	16.0355	4	5.4	37.3	76.37	1097.69	23.58	44.49	19.8	3.89	2.2	1.74	28.9	40	1.25
488	0	69	2007-01-01	2018-01-01	2024-01-01	6.00274	11.0082	20.3816	3	0	0	0	0	0	0	0	0	0	2024-01-01	6.00274	0	2024-01-01	6.00274	0	2024-01-01	6.00274	9.6	27.7778	4	5.1	32.4	199	1076.75	31.15	671.3	8.92	2.9	1.75	2.11	123	29.4	1.2
489	0	54	2016/3	2018-01-01	2024-01-01	6.00274	1.83836	21.7993	3	1	1	0	0	0	1	1	0	0	2024-01-01	6.00274	0	2024-01-01	6.00274	0	2024-01-01	6.00274	11.9	14.7837	4	1.3	37.9	68.33	1720.68	27.75	808.3	20.37	2.55	2.1	2.28	379	29.24	0.98
490	0	32	2007-09-01	2018-01-01	2024-01-01	6.00274	10.3425	22.6562	4	0	1	0	0	0	0	0	1	0	2024-01-01	6.00274	0	2024-01-01	6.00274	0	2024-01-01	6.00274	9.7	17.6265	4	59.5	35.6	76.08	775.28	15.33	456.2	26.96	4.13	1.99	1.04	614	29.39	1.41
491	0	44	2012-03-16	2018-01-01	2024-01-01	6.00274	5.8	25.1024	1	0	1	0	0	0	0	0	0	0	2024-01-01	6.00274	0	2024-01-01	6.00274	0	2024-01-01	6.00274	11	16.0173	4	77.4	41.8	83	1329	29.21	1014	22.37	5.2	2.61	1.18	85.7	34.57	1.05
492	0	62	2020-05-01	2020-11-01	2024-01-01	3.16712	0.50411	27.3438	1	1	1	0	0	0	1	0	0	0	2024-01-01	3.16712	0	2024-01-01	3.16712	0	2024-01-01	3.16712	7.8	26.7094	4	5.8	32.8	97.84	1056.6	31.93	710.5	29.13	2.03	2.32	1.84	657	40	1.15
493	1	31	2004/6	2018-01-01	2024-01-01	6.00274	13.5945	22.1893	1	1	1	0	0	0	0	1	0	0	2024-01-01	6.00274	0	2024-01-01	6.00274	0	2024-01-01	6.00274	10.6	17.1475	4	34.46	34.8	81.1	958.25	39.46	1681	25.69	4.12	2.24	1.7	468	35.32	1.4
494	0	63	2015/6	2018-01-01	2024-01-01	6.00274	2.58904	17.5278	1	0	1	0	0	0	0	0	1	0	2024-01-01	6.00274	0	2024-01-01	6.00274	0	2024-01-01	6.00274	9.8	14.4125	4	4.6	37.1	88.96	1084.48	24.49	311	39.66	4.11	2.24	2.29	1900	24.15	1.5
495	1	35	2012-01-01	2018-01-01	2024-01-01	6.00274	6.00548	24.6417	1	0	1	0	0	0	0	0	0	0	2024-01-01	6.00274	0	2024-01-01	6.00274	0	2024-01-01	6.00274	10.5	17.4603	4	0.3	38.3	132.84	1868.31	38.64	20.26	24.82	3.59	2.19	2.43	216	29.95	1.19
496	1	46	1993-01-01	2018-01-01	2024-01-01	6.00274	25.0164	26.47	1	0	1	0	0	0	0	0	0	0	2024-01-01	6.00274	0	2024-01-01	6.00274	0	2024-01-01	6.00274	6.2	27.6182	4	277.69	26.8	93.46	481.1	13.14	54.34	16.98	4.98	2.01	1.98	119	23.1	1.39
497	0	42	2006-07-01	2018-01-01	2024-01-01	6.00274	11.5123	17.9634	1	0	1	0	1	0	0	0	0	0	2024-01-01	6.00274	1	2022-12-11	4.94521	0	2024-01-01	6.00274	8.6	30.281	4	3.18	34.7	146.66	1026.55	22.08	361.8	27.45	3.78	2.36	1.71	144	28.78	1.5
498	1	49	2012-01-01	2018-01-01	2024-01-01	6.00274	6.00548	20.7612	1	1	1	0	0	0	0	0	0	0	2024-01-01	6.00274	0	2024-01-01	6.00274	0	2024-01-01	6.00274	9.5	15.7621	4	21.86	41.3	72.89	1063.76	26.98	570.2	29.54	4.09	1.96	2.47	518	25.24	1.17
499	0	30	2019-01-01	2019-07-01	2024-01-01	4.50685	0.49589	24.1115	3	0	1	0	0	0	0	0	0	0	2024-01-01	4.50685	0	2024-01-01	4.50685	0	2024-01-01	4.50685	11.4	14.5197	4	1.4	41.6	58	1992.89	37.05	525.3	30.71	3.14	2.21	2.55	680	26.04	1.01
500	0	42	2012/4	2018-01-01	2024-01-01	6.00274	5.75616	15.5709	3	0	1	0	0	0	0	0	0	0	2024-01-01	6.00274	0	2024-01-01	6.00274	0	2024-01-01	6.00274	6.9	31.6694	4	0.9	38	110.07	1631.29	32.14	76	34.61	3.43	2.37	2.73	344	23.36	1.21
501	1	50	2010/8	2018-01-01	2024-01-01	6.00274	7.42466	27.7778	4	0	1	0	0	0	0	0	0	0	2024-01-01	6.00274	0	2024-01-01	6.00274	0	2024-01-01	6.00274	9.3	17.6274	4	0.7	41.1	91.34	965.03	14.42	445.3	46.9	4.06	2.57	1.55	187	20.21	1.33
502	1	50	2016/12	2018-01-01	2024-01-01	6.00274	1.08493	29.4118	1	0	1	0	0	0	0	0	1	0	2024-01-01	6.00274	1	2023-05-10	5.35616	0	2024-01-01	6.00274	10.4	15.5473	4	2.25	45.9	103.13	1847.87	31.05	91.31	28.97	4.59	2.14	2.43	435	24.3	0.98
503	0	44	2013-01-01	2018-01-01	2024-01-01	6.00274	5.00274	17.9902	1	1	1	1	0	0	0	1	0	0	2023-08-25	5.64932	0	2023-08-25	5.64932	1	2023-08-25	5.64932	11.2	16.1801	4	183.65	42.9	56.4	812.67	29.54	913.3	24.26	4.1	2.23	1.91	177	39.7	1.17
504	0	50	2012/12	2018-01-01	2024-01-01	6.00274	5.08767	22.1297	1	0	0	0	0	0	0	0	0	0	2024-01-01	6.00274	0	2024-01-01	6.00274	0	2024-01-01	6.00274	11.5	22.8714	4	12.85	38.6	80.29	1330.56	26.23	411	26.99	3.36	2.38	2.3	494	30.43	1
505	0	51	2008-06-01	2018-01-01	2024-01-01	6.00274	9.59178	16.4399	1	0	1	0	0	0	0	0	0	0	2019-07-01	1.49589	0	2019-07-01	1.49589	1	2019-07-01	1.49589	10.4	15.024	4	0.3	43.3	73.71	796.81	23.16	983.7	23.14	5.47	2.08	1.59	26.9	24.87	1.47
506	1	36	2016/11	2018-01-01	2024-01-01	6.00274	1.16712	21.4533	4	1	1	0	0	0	0	0	0	0	2024-01-01	6.00274	0	2024-01-01	6.00274	0	2024-01-01	6.00274	10.9	18.4966	4	0.3	36.5	73.14	1614.15	38.67	353.3	33.16	3.98	2.05	1.78	199	30.57	1.1
507	0	52	2017-08-01	2018-02-01	2024-01-01	5.91781	0.50411	25.1429	4	0	1	0	0	0	0	1	0	0	2024-01-01	5.91781	0	2024-01-01	5.91781	0	2024-01-01	5.91781	8.4	27.6361	4	14.4	42.2	87.76	1452.91	29.62	880.1	47.11	3.82	2.17	2.22	765	18.11	1.01
508	0	51	2013-02-01	2018-01-01	2024-01-01	6.00274	4.91781	25.3302	4	1	1	1	0	0	0	0	0	0	2018-09-27	0.736986	0	2018-09-27	0.736986	1	2018-09-27	0.736986	9.9	23.7113	4	12.2	33	93.93	732.29	20.23	174.3	22.11	5.82	2.3	2.01	526	25.43	0.96
509	0	49	2015-02-01	2018-01-01	2024-01-01	6.00274	2.91781	22.8395	1	0	1	0	0	0	0	1	1	0	2023-04-08	5.26849	0	2023-04-08	5.26849	1	2023-04-08	5.26849	11	15.8681	4	3.15	40.2	112.46	1672.9	32.76	29.2	34.97	2.89	1.63	2.91	722	29.76	1.09
510	1	58	2018-03-01	2018-09-01	2024-01-01	5.33699	0.50411	23.045	1	0	1	0	0	0	0	0	0	0	2024-01-01	5.33699	0	2024-01-01	5.33699	0	2024-01-01	5.33699	9.9	18.568	4	6.1	36	66.82	1362.04	25.24	297.5	29.82	3.15	3.17	3.17	268	25.58	1.04
511	0	77	2016-01-19	2018-01-01	2024-01-01	6.00274	1.95342	19.1406	4	0	1	0	0	0	0	1	0	0	2024-01-01	6.00274	0	2024-01-01	6.00274	0	2024-01-01	6.00274	13	28.4537	4	0.4	43.1	44.8	1848.26	35.55	25.66	25.42	3.56	1.84	2.76	1364	20.22	1.16
512	0	37	2013/11	2018-01-01	2024-01-01	6.00274	4.16986	30.4444	4	0	1	0	0	0	0	0	0	0	2024-01-01	6.00274	0	2024-01-01	6.00274	0	2024-01-01	6.00274	10.3	22.2492	4	2	43.5	57.39	1115.29	36.41	1194	58.83	3.79	2.2	2.57	511	23.13	1.39
513	1	54	2018-03-01	2018-09-01	2024-01-01	5.33699	0.50411	24.51	4	0	1	0	0	0	0	1	0	0	2024-01-01	5.33699	1	2023-02-24	4.48493	0	2024-01-01	5.33699	6.9	30.6577	4	0.6	34.6	96.34	881.44	25.26	285.7	7.84	4.09	2.08	1.65	510	14.83	1.22
514	0	62	2017-08-30	2018-03-02	2024-01-01	5.83836	0.50411	24.169	4	0	0	0	1	0	0	1	1	0	2024-01-01	5.83836	0	2024-01-01	5.83836	0	2024-01-01	5.83836	9.1	16.8337	4	5.8	28.3	463.03	432.83	12.52	601.7	43.1	3.44	1.99	1.6	943	22.58	1.01
515	1	54	2013-06-01	2018-01-01	2024-01-01	6.00274	4.58904	22.1297	3	0	0	0	0	0	0	1	0	0	2024-01-01	6.00274	0	2024-01-01	6.00274	0	2024-01-01	6.00274	8	24.4869	4	3.4	33.8	297.8	1480.78	31.44	1175	45.19	3.95	2.3	2.59	1900	32.11	1.33
516	1	71	2018-12-11	2019-06-11	2024-01-01	4.56164	0.49863	22.4088	2	1	1	0	1	0	0	1	0	0	2024-01-01	4.56164	0	2024-01-01	4.56164	0	2024-01-01	4.56164	8.2	23.331	4	1	37.4	49.87	487.74	18.08	15.6	10.58	4.3	2.07	1.31	191	8.1	0.61
517	0	50	2018-12-01	2019-06-01	2024-01-01	4.58904	0.49863	25.1486	4	0	1	0	0	0	0	0	0	0	2024-01-01	4.58904	0	2024-01-01	4.58904	0	2024-01-01	4.58904	8.1	18.3159	4	1.48	40.3	73.89	901.91	32.88	22.5	28.51	5.4	2	2.28	1222	24.66	1.45
518	0	53	2019-07-01	2020-01-01	2024-01-01	4.00274	0.50411	22.2063	1	0	1	0	0	0	0	1	0	0	2024-01-01	4.00274	0	2024-01-01	4.00274	0	2024-01-01	4.00274	6.5	22.9248	4	1.56	33.8	93.3	1704.2	52.87	70.88	24.67	3.58	1.38	3.92	1360	21.05	1.28
519	1	46	2019-10-09	2020-04-09	2024-01-01	3.73151	0.50137	21.2585	3	0	1	0	1	0	0	0	0	0	2024-01-01	3.73151	0	2024-01-01	3.73151	0	2024-01-01	3.73151	10.5	15.873	4	1.6	43.8	61.18	422.22	43.8	267.3	35.48	6.56	2.23	2.04	117	28.45	1.19
520	1	67	2007-04-01	2018-01-01	2024-01-01	6.00274	10.7616	27.3438	4	0	1	0	0	0	0	1	0	0	2024-01-01	6.00274	0	2024-01-01	6.00274	0	2024-01-01	6.00274	9.5	18.797	4	0.5	45.5	45.7	438.51	45.5	116	35.87	9.2	1.59	1.99	23.5	32.87	1.45
521	0	38	2004-01-01	2018-01-01	2024-01-01	6.00274	14.011	22.4913	3	0	1	0	0	0	0	1	0	0	2024-01-01	6.00274	0	2024-01-01	6.00274	0	2024-01-01	6.00274	11.4	26.9906	4	4.02	35	82.89	515.07	35	264.4	16.54	4.25	2.06	1.12	197	32.63	1.09
522	0	56	2018-05-01	2018-11-01	2024-01-01	5.16986	0.50411	26.1719	1	0	1	0	0	0	0	1	0	0	2021-09-15	2.87397	1	2021-09-15	2.87397	1	2021-09-15	2.87397	9.8	68.5349	4	0.3	39.5	61.83	528.8	39.5	961.5	26.3	6.26	2.91	2.06	80.3	23.23	1.47
523	0	67	2015-01-01	2018-01-01	2024-01-01	6.00274	3.00274	19.7656	1	0	1	0	0	1	0	0	0	0	2024-01-01	6.00274	0	2024-01-01	6.00274	0	2024-01-01	6.00274	10.6	17.3784	4	7.1	38.7	96.17	517.78	38.7	2424	33.66	6.74	2.2	1.65	73.1	34.52	1.49
524	1	66	2007-01-01	2018-01-01	2024-01-01	6.00274	11.0082	22.06	1	1	1	0	1	0	0	0	1	0	2024-01-01	6.00274	0	2024-01-01	6.00274	0	2024-01-01	6.00274	8.6	23.4434	4	76.72	22	163.68	796.3	24.52	993	28.79	12.95	2.04	0.82	3	36.7	1.47
525	0	54	2019-11-01	2020-05-01	2024-01-01	3.67123	0.49863	19.9432	4	0	1	0	0	0	0	1	0	0	2024-01-01	3.67123	0	2024-01-01	3.67123	0	2022-12-01	2.5863	12.4	17.0858	4	20.5	43.3	51.87	740.8	20.76	154.3	34.88	3.32	2	2.01	110	33.5	1.03
526	1	62	2011-09-01	2018-01-01	2024-01-01	6.00274	6.33973	44.2881	1	0	1	0	0	0	0	1	0	0	2024-01-01	6.00274	0	2024-01-01	6.00274	0	2024-01-01	6.00274	9.5	82.1918	4	2.1	36.6	50	1558.38	26.02	17.6	17.97	4.9	1.74	2.55	1900	26.4	0.95
527	1	66	2020-07-01	2021-01-01	2024-01-01	3	0.50411	23.7654	4	0	0	0	1	0	0	1	0	0	2022-10-13	1.78082	0	2022-10-13	1.78082	1	2022-10-13	1.78082	10.1	72.3287	4	151.87	24.6	112.8	345.55	9.36	3000	22.47	5.84	2.22	1.02	20.5	32.62	1.19
528	1	64	2021-06-01	2021-12-01	2024-01-01	2.08493	0.50137	20.202	3	0	1	0	0	0	0	0	0	0	2024-01-01	2.08493	0	2024-01-01	2.08493	0	2024-01-01	2.08493	7.1	107.554	4	5.8	33.4	98.68	859.28	19.71	480.7	14.42	3.39	1.82	1.32	867	19.11	0.99
529	0	70	2012-01-01	2018-01-01	2024-01-01	6.00274	6.00548	22.6613	1	1	1	1	0	0	0	1	0	0	2020-07-15	2.53699	0	2020-07-15	2.53699	1	2020-07-15	2.53699	7	25.5864	4	11.5	34.8	45.98	1003.69	38.99	158.3	66.8	3.15	2.05	2.75	1433	31.34	1.25
530	0	55	2014-11-01	2018-01-01	2024-01-01	6.00274	3.16986	22.482	1	0	1	0	0	0	0	0	1	0	2019-07-19	1.54521	0	2019-07-19	1.54521	1	2019-07-19	1.54521	8.6	21.4669	4	2.6	35.9	54.32	964.62	28.36	1094	48	6.34	2.24	2.44	480	29.52	1.21
531	1	56	2013-10-10	2018-01-01	2024-01-01	6.00274	4.23014	19.7523	2	0	1	0	1	0	1	1	0	0	2019-03-05	1.1726	0	2019-03-05	1.1726	1	2019-03-05	1.1726	11.3	25.8112	4	0.3	34	44.9	499.23	21.26	2022	32.6	3.29	2.22	1.74	32.7	32.01	1.54
532	1	61	2014-07-01	2018-01-01	2024-01-01	6.00274	3.50685	16.9753	1	0	1	0	0	0	1	0	0	0	2021-07-29	3.57534	1	2021-07-29	3.57534	1	2021-07-29	3.57534	8.8	22.137	4	9.2	36.1	45.98	1028.7	27.49	708.1	32.8	3.2	2.14	2.11	253	20.2	1.67
533	0	72	2004-01-01	2018-01-01	2024-01-01	6.00274	14.011	20.4237	4	0	1	0	0	0	0	0	0	0	2018-09-08	0.684932	0	2018-09-08	0.684932	1	2018-09-08	0.684932	12	14.6484	4	0.3	32.2	45.2	709.48	22.6	1207	27.4	3.15	2.25	1.94	302	33.57	1.42
534	1	62	2013-12-01	2018-01-01	2024-01-01	6.00274	4.08767	29.6358	2	0	1	0	1	0	0	0	0	0	2020-02-01	2.08493	0	2020-02-01	2.08493	1	2020-02-01	2.08493	10.1	24.3105	4	1.4	33.8	45.7	991.31	24.7	210.6	34.9	7.02	2.21	2.55	765	29.87	1.52
535	0	43	2010-01-01	2018-01-01	2024-01-01	6.00274	8.00548	21.7051	4	1	1	0	0	0	0	0	0	0	2022-05-01	4.33151	0	2022-05-01	4.33151	1	2022-05-01	4.33151	9.5	19.3498	4	1.9	36.3	46.78	897.87	29.31	650.4	32.6	2.7	2.01	1.28	527	32.07	1.27
536	0	65	2007-04-01	2018-01-01	2024-01-01	6.00274	10.7616	20.5078	4	0	0	0	0	0	0	1	0	0	2024-01-01	6.00274	0	2024-01-01	6.00274	0	2024-01-01	6.00274	11.1	17.325	4	6.1	40.1	49.87	1155.8	27.29	176.4	36.1	4.23	2.37	2.28	1161	27.17	2
537	1	60	2014-01-01	2018-01-01	2024-01-01	6.00274	4.00274	24.9469	4	1	0	0	0	0	0	0	0	0	2024-01-01	6.00274	0	2024-01-01	6.00274	0	2024-01-01	6.00274	11.6	16.405	4	2	38.3	176	1145.37	36.19	37.96	55.4	3.67	1.99	3.04	1373	25.61	1.2
538	1	59	2013-04-01	2018-01-01	2024-01-01	6.00274	4.75616	19.8413	3	0	1	0	0	1	1	0	1	0	2024-01-01	6.00274	0	2024-01-01	6.00274	0	2024-01-01	6.00274	11.8	16.4783	4	1.4	42.7	45.6	1021	25.53	1403	38.5	5.38	2.18	0.82	69.2	26.11	1.85
539	0	56	2011-12-01	2018-01-01	2024-01-01	6.00274	6.09041	20.8117	4	0	1	0	0	1	0	0	0	0	2024-01-01	6.00274	0	2024-01-01	6.00274	0	2024-01-01	6.00274	12.3	20.3252	4	5.5	34.3	115.04	1005.79	31.63	699.6	37.5	5.14	2.02	1.29	196	23.15	1.77
540	0	61	2013-08-01	2018-01-01	2024-01-01	6.00274	4.42192	29.0131	4	0	1	0	0	0	0	0	0	0	2018-06-01	0.413699	0	2018-06-01	0.413699	1	2018-06-01	0.413699	11.3	15.6199	4	4.8	35	32.9	661.56	27.18	2834	38.5	4.8	2.73	1.66	39.3	35.54	1.89
541	1	68	2010-10-16	2018-01-01	2024-01-01	6.00274	7.21644	24.8591	2	0	1	0	0	0	0	1	0	0	2022-12-01	4.91781	0	2022-12-01	4.91781	1	2022-12-01	4.91781	10.4	23.0792	4	3.61	36.8	78.9	1025.45	23.97	1466	44	3.8	2.18	2.26	960	31.37	1.45
542	1	67	2014-07-01	2018-01-01	2024-01-01	6.00274	3.50685	17.8119	4	0	1	0	0	0	0	0	0	0	2024-01-01	6.00274	0	2024-01-01	6.00274	0	2024-01-01	6.00274	9.8	17.2951	4	1.7	35.7	44.7	1328.03	42.44	2217	40.5	3.12	1.93	3.04	726	26.71	1.2
543	1	72	2017-06-26	2018-01-01	2024-01-01	6.00274	0.517808	22.2819	2	0	1	1	1	0	0	1	0	0	2019-05-01	1.32877	0	2019-05-01	1.32877	1	2019-05-01	1.32877	9.3	22.546	4	16.9	38	54.2	191.12	21.51	148.2	57	3.43	2.07	1	221	24.56	1.18
544	0	58	2016-03-01	2018-01-01	2024-01-01	6.00274	1.83836	22.2753	2	0	1	0	1	1	0	0	0	0	2024-01-01	6.00274	0	2024-01-01	6.00274	0	2024-01-01	6.00274	9.8	21.056	4	24.43	40	56.9	1144.18	29.39	339.5	42	3.37	2.13	1.79	54.2	38.11	1.36
545	0	45	2016-03-01	2018-01-01	2024-01-01	6.00274	1.83836	20.1956	4	0	1	0	0	0	0	1	1	1	2018-03-24	0.224658	0	2018-03-24	0.224658	1	2018-03-24	0.224658	12	14.6199	4	277.69	39.1	32.9	890.5	20.87	231	15.89	3.66	2	1.98	197	32.1	1.45
546	0	45	2017-04-18	2018-01-01	2024-01-01	6.00274	0.706849	19.7531	2	0	1	0	1	0	0	1	0	0	2022-03-01	4.16438	1	2022-03-01	4.16438	1	2022-03-01	4.16438	7.7	19.3707	4	26.53	30.8	56	937.36	18.36	719.7	36.7	4.1	2.04	1.4	137	34.62	1.27
547	0	54	2017-04-25	2018-01-01	2024-01-01	6.00274	0.687671	14.1781	4	0	1	0	0	0	0	1	0	0	2018-12-01	0.915068	0	2018-12-01	0.915068	1	2018-12-01	0.915068	9.5	17.7717	4	2.3	31.4	56.34	541.67	24.44	3000	40.8	1.56	1.89	1.55	168	28.84	1.13
548	1	76	2016-09-01	2018-01-01	2024-01-01	6.00274	1.33425	23.1247	2	0	0	0	1	0	0	0	0	1	2024-01-01	6.00274	0	2024-01-01	6.00274	0	2024-01-01	6.00274	6.1	17.2294	4	84.69	37.6	87.53	364.14	26.64	67.8	46.6	4.08	2.21	2.08	39.3	38.79	1.99
549	0	50	2018-01-02	2018-07-02	2024-01-01	5.50411	0.49589	21.0962	2	0	1	1	1	0	0	1	0	0	2019-10-01	1.24932	1	2019-10-01	1.24932	1	2019-10-01	1.24932	7.5	20.9981	4	1.3	28.2	42.5	547.5	11.26	145.5	32.8	6.28	2	1.63	236	17.58	1.87
550	0	63	2013-06-01	2018-01-01	2024-01-01	6.00274	4.58904	23.0915	2	1	1	0	1	0	1	1	0	0	2020-01-16	2.0411	0	2020-01-16	2.0411	1	2020-01-16	2.0411	10.8	14.7476	4	3.2	40.2	57.72	906.07	22.81	243.2	41.6	4.8	2.55	2.01	1879	38.45	1.07
551	0	57	2012-06-01	2018-01-01	2024-01-01	6.00274	5.58904	29.3878	2	0	1	0	1	0	0	0	0	0	2024-01-01	6.00274	0	2024-01-01	6.00274	0	2024-01-01	6.00274	12.1	16.2785	4	1.28	41.7	43.6	1360.81	32.6	643	35.5	2.89	2.2	1.6	294	26.02	0.92
552	1	64	2012-04-12	2018-01-01	2024-01-01	6.00274	5.72603	23.5304	2	0	0	0	1	0	0	1	0	0	2020-02-01	2.08493	1	2020-02-01	2.08493	1	2020-02-01	2.08493	12.9	15.4382	4	0.9	36.6	45.2	704.05	22.04	698.1	39.9	4.73	2.23	1.84	152	39	1.28
553	0	58	2009-03-01	2018-01-01	2024-01-01	6.00274	8.84384	19.7576	1	1	1	1	0	0	0	1	0	0	2021-06-24	3.47945	0	2021-06-24	3.47945	1	2021-06-24	3.47945	9.9	15.0761	4	44.7	38.8	54.2	1077.23	21.18	97.81	52.8	3.51	2.37	2.2	1568	40	1.27
554	1	66	2013-05-01	2018-01-01	2024-01-01	6.00274	4.67397	22.4323	4	1	1	0	0	0	0	0	0	0	2024-01-01	6.00274	0	2024-01-01	6.00274	0	2024-01-01	6.00274	7.3	30.7038	4	145.79	38.7	60	963.53	27.65	227.5	48.8	6.08	2.23	2.22	495	31.48	1.81
555	0	64	2013-10-05	2018-01-01	2024-01-01	6.00274	4.24384	20.1956	4	1	1	0	1	0	1	1	0	1	2020-08-01	2.58356	1	2020-08-01	2.58356	1	2020-08-01	2.58356	10	17.5439	4	0.968281	32.1	32.9	990.2	23.14	1067	39.3	4.7	2.33	1.66	409	16.16	1.66
556	1	52	2017-10-19	2018-04-19	2024-01-01	5.70685	0.49863	24.974	4	0	0	0	0	0	0	1	0	0	2022-12-01	4.62192	1	2022-12-01	4.62192	1	2022-12-01	4.62192	10.6	20.4403	4	0.699627	43.5	45.7	630.89	21.3	651.2	37.3	3.61	2.11	1.12	1161	15.21	1.91
557	1	47	2012-01-31	2018-01-01	2024-01-01	6.00274	5.92329	27.8125	3	1	0	1	0	0	0	1	0	0	2024-01-01	6.00274	0	2024-01-01	6.00274	0	2024-01-01	6.00274	8.3	23.1696	4	1.02307	38.5	34.2	904.32	26.39	1937	37.7	5.6	2.38	1.89	624	23.62	1.46
558	0	33	2012-06-15	2018-01-01	2024-01-01	6.00274	5.55068	24.0625	4	0	0	0	0	0	0	1	1	0	2023-12-05	5.92877	0	2023-12-05	5.92877	1	2023-12-05	5.92877	12.2	15.8021	4	0.478316	39.1	112.05	920.8	23.8	1901	36.4	5.43	2.27	2.03	553	37.51	1.66
559	0	51	2017-06-30	2018-01-01	2024-01-01	6.00274	0.506849	21.6333	2	1	1	0	1	0	1	1	0	1	2019-07-04	1.50411	0	2019-07-04	1.50411	1	2019-07-04	1.50411	9.8	22.5872	4	0.394918	36.8	76.35	723.31	16.96	677.4	43.9	4.43	2.42	1.24	10	25.48	1.32
560	1	43	2016-01-13	2018-01-01	2024-01-01	6.00274	1.96986	27.4077	2	1	0	1	1	1	0	1	0	0	2023-04-01	5.24932	1	2023-04-01	5.24932	1	2023-04-01	5.24932	9.5	15.2555	4	1.97638	37.1	110	772.2	19.85	127.3	38.4	3.81	1.95	1.44	735	19.37	1.65
561	1	54	2017-07-14	2018-01-14	2024-01-01	5.96712	0.50411	20.202	2	1	1	0	1	0	0	1	0	0	2022-03-01	4.12877	0	2022-03-01	4.12877	1	2022-03-01	4.12877	8.7	18.2642	4	35.74	44.3	48.21	692.8	13.41	51.19	46.9	3.71	2.13	0.81	353	21.39	2.02
562	1	40	2015-12-01	2018-01-01	2024-01-01	6.00274	2.08767	22.0386	1	0	1	0	0	0	0	1	0	0	2024-01-01	6.00274	0	2024-01-01	6.00274	0	2024-01-01	6.00274	9	18.5185	4	3.8	40.3	124.41	1011.75	21.64	231	40	4.02	2.37	2.15	350	19.9	1.64
563	1	55	2017-12-25	2018-06-25	2024-01-01	5.52329	0.49863	22.498	4	1	1	1	0	1	0	1	0	1	2019-04-19	0.816438	1	2019-04-19	0.816438	1	2019-04-19	0.816438	8.8	23.0824	4	1.5	29.4	42.5	411.11	18.56	915.4	38.1	3.61	2.05	1.37	366	15.73	1.17
564	0	55	2015-04-24	2018-01-01	2024-01-01	6.00274	2.69315	19.8347	2	1	1	0	1	0	0	1	0	0	2018-05-28	0.40274	0	2018-05-28	0.40274	1	2018-05-28	0.40274	9.5	16.4474	4	3.2	36.4	115.11	496.55	26.13	107	48.8	3.25	2.27	1.79	211	20.39	1.59
565	0	51	2015-02-20	2018-01-01	2024-01-01	6.00274	2.86575	20.3074	3	1	0	0	0	0	0	1	0	0	2022-11-16	4.87671	1	2022-11-16	4.87671	1	2022-11-16	4.87671	11.7	14.3678	4	99.61	40.2	98.22	1260	32.73	943.3	36.7	5.58	2.27	1.49	126	21.62	1.2
566	0	45	2016-01-01	2018-01-01	2024-01-01	6.00274	2.00274	21.7504	3	1	0	0	0	0	1	0	0	0	2024-01-01	6.00274	0	2024-01-01	6.00274	0	2024-01-01	6.00274	11.3	17.1708	4	23.2	37.9	57.72	972.05	30.17	985.3	49.4	5.16	2.09	1.35	424	24.68	1.59
567	1	57	2014-09-01	2018-01-01	2024-01-01	6.00274	3.33699	28.0404	2	0	0	0	1	0	0	0	0	0	2023-07-28	5.5726	0	2023-07-28	5.5726	1	2023-07-28	5.5726	9.6	14.881	4	0.5	40.9	78.17	780	30	987	47	3.8	2	1.7	200	24.9	1.66
568	1	67	2018-04-23	2018-10-23	2024-01-01	5.19452	0.50137	24.4646	2	0	1	0	1	0	0	1	0	1	2019-03-01	0.353425	0	2019-03-01	0.353425	1	2019-03-01	0.353425	8.4	23.4488	4	1.5	40.9	169.21	868.93	23.51	41.02	13.69	3.93	2.08	1.07	408	25.09	1.15
569	1	65	2018-04-01	2018-10-01	2024-01-01	5.25479	0.50137	21.16	3	0	0	0	0	0	0	1	0	0	2024-01-01	5.25479	1	2022-04-01	3.50137	0	2024-01-01	5.25479	9.8	16.5545	4	6.1	33.9	105.15	879.62	24.61	286.1	19.09	3.65	2.01	1.54	233	31.79	2.1
570	0	67	2018-02-12	2018-08-12	2024-01-01	5.39178	0.49589	21.1073	2	0	1	0	1	0	0	1	0	1	2021-01-01	2.39178	0	2024-01-01	5.39178	0	2024-01-01	5.39178	7.5	21.8579	4	3.4	26.7	104.63	661.87	25.37	73.78	24.9	4.6	1.69	1.62	268	21.35	1.34
571	0	45	2018-03-01	2018-09-01	2024-01-01	5.33699	0.50411	24.46	3	0	1	0	0	0	0	1	0	0	2024-01-01	5.33699	1	2023-03-01	4.49863	0	2024-01-01	5.33699	10.4	15.5087	4	40.1	37.6	92.29	1229.23	31.43	697.1	31.05	4.8	2.06	1.79	418	21.85	1.4
572	1	68	2018-03-11	2018-09-11	2024-01-01	5.30959	0.50411	22.05	2	0	1	0	1	0	0	1	0	1	2023-03-01	4.47123	0	2023-03-01	4.47123	1	2023-03-01	4.47123	6.1	33.8277	4	3.16	37	48.82	746.35	37.98	496.9	12.47	4.28	2.2	2.42	814	34.7	1.48
573	1	53	2018-09-01	2019-03-01	2024-01-01	4.8411	0.49589	20.09	2	1	0	1	1	0	0	1	0	1	2021-03-01	2.00274	0	2024-01-01	4.8411	0	2024-01-01	4.8411	7.6	21.2752	4	1.3	35.4	151.38	481.62	24.44	40.9	10.95	4.36	1.77	1.97	1090	18.35	1.44
574	0	42	2018-11-01	2019-05-01	2024-01-01	4.67397	0.49589	25.67	4	0	1	0	1	0	0	1	0	0	2023-10-19	4.47123	0	2023-10-19	4.47123	1	2023-10-19	4.47123	9.9	19.3736	4	0.3	44.7	68.64	776.87	26.83	553.4	37.15	6.47	2.11	1.96	191	25.52	1.48
575	1	28	2018-09-01	2019-03-01	2024-01-01	4.8411	0.49589	28.9062	4	0	1	0	0	0	0	0	1	0	2024-01-01	4.8411	1	2022-01-01	2.8411	0	2024-01-01	4.8411	10.2	16.0639	4	0.9	42	57.72	898.85	25.14	913.5	25.04	3.87	2.15	0.6	76.2	25.51	1.89
576	0	48	2019-01-01	2019-07-01	2024-01-01	4.50685	0.49589	20.89	2	0	1	0	1	0	0	0	0	1	2020-11-28	1.4137	0	2020-11-28	1.4137	1	2020-11-28	1.4137	10.4	21.0864	4	255.47	35.4	79.83	658.04	24.06	178.2	16.33	4.34	2.15	2.07	245	18.69	1.23
577	0	45	2019-08-01	2020-02-01	2024-01-01	3.91781	0.50411	25.16	4	0	1	0	1	0	0	1	0	0	2024-01-01	3.91781	0	2024-01-01	3.91781	0	2024-01-01	3.91781	10.8	14.5609	4	2.3	38.3	146.53	789	32.11	222.3	27.61	5.36	2.11	2.01	198	31.3	1.4
578	0	44	2019-01-01	2019-07-01	2024-01-01	4.50685	0.49589	18.3143	4	0	1	0	0	0	0	1	0	1	2021-05-07	1.85205	0	2024-01-01	4.50685	0	2024-01-01	4.50685	11	18.7672	4	5.38	39.1	50	786	30.12	234.1	15.89	3.66	2	2.01	197	23.14	1.07
579	1	73	2019-09-01	2020-03-01	2024-01-01	3.83836	0.49863	22.99	2	0	1	0	1	0	0	1	0	0	2021-08-05	1.43014	0	2021-08-05	1.43014	1	2021-08-05	1.43014	11.1	15.8194	4	0.3	37.5	86.03	459.37	20.5	40.81	10.74	6.37	2.16	1.41	666	16.06	1.6
580	1	69	2014-01-01	2018-01-01	2024-01-01	6.00274	4.00274	24.5578	4	1	1	0	1	0	0	1	0	0	2024-01-01	6.00274	1	2019-08-09	1.60274	0	2024-01-01	6.00274	10.7	14.6523	4	19.5	37.4	45.7	739.09	31.77	63.8	25.63	5.4	2.12	1.83	1900	24.75	1.04
581	1	53	2019-03-01	2019-09-01	2024-01-01	4.33699	0.50411	26.05	4	1	1	0	0	0	0	0	0	0	2024-01-01	4.33699	0	2024-01-01	4.33699	0	2021-01-21	1.39178	9.2	24.9094	4	27.77	28.7	50.3	1200	25.17	2320	26.92	9.2	2.23	1.52	116	40	1.01
582	1	53	2017-11-01	2018-05-01	2024-01-01	5.67397	0.49589	24.2188	2	0	1	0	0	0	1	1	0	1	2019-12-04	1.59452	0	2024-01-01	5.67397	0	2024-01-01	5.67397	10.8	15.4943	4	23.81	34.4	74.84	1047.4	23.55	203	25.21	4.23	2.22	2.72	50.8	27.13	1.69
583	1	56	2020-07-01	2021-01-01	2024-01-01	3	0.50411	24.23	3	0	1	0	0	0	0	0	0	0	2022-05-03	1.33425	0	2022-05-03	1.33425	1	2022-05-03	1.33425	11.1	17.8303	4	0.8	37.8	133.67	750.5	14.27	132.3	35.08	1.97	1.91	0.57	541	35.46	1.15
584	1	44	2008-12-01	2018-01-01	2024-01-01	6.00274	9.09041	21.78	4	0	1	0	0	0	0	0	0	0	2024-01-01	6.00274	1	2020-05-06	2.34521	0	2024-01-01	6.00274	9.2	15.3852	4	8.53	31.8	107.62	969.04	14.27	17.07	9.55	5.29	2	1.71	109	40	1.76
585	1	28	2020-02-01	2020-08-01	2024-01-01	3.41918	0.49863	26.37	2	0	1	0	1	0	0	1	0	1	2022-05-06	1.76164	0	2024-01-01	3.41918	0	2024-01-01	3.41918	9.3	21.8528	4	6.17	33.7	58.9	475	18.43	14.3	12.33	3.63	2.26	1.34	124	14.12	1.63
586	0	45	2020-09-01	2021-03-01	2024-01-01	2.83836	0.49589	20.11	2	0	1	0	1	1	0	1	0	0	2023-12-05	2.76438	1	2023-01-05	1.84932	1	2023-12-05	2.76438	9.3	21.694	4	1.7	35.9	77.08	1053.65	18.43	17.74	6.78	4.06	2.03	2.07	235	29.33	1.21
587	1	49	2021-05-01	2021-11-01	2024-01-01	2.16712	0.50411	22.151	4	0	1	0	0	0	0	1	0	0	2024-01-01	2.16712	0	2024-01-01	2.16712	0	2024-01-01	2.16712	11	17.4513	4	1.1	36	43.65	1008	32.11	113.9	27.61	1.6	1.33	1.22	102	30.2	1.19
588	0	78	2021-06-01	2021-12-01	2024-01-01	2.08493	0.50137	23.1834	4	0	1	0	0	1	1	0	0	0	2023-12-05	2.01096	1	2023-12-05	2.01096	1	2023-12-05	2.01096	7.9	20.3886	4	0.9	37	53.57	1726.96	34.75	222.3	14.74	3.17	2.32	3.04	81.4	45.1	0.92
